# Supplementary material for: Microbial Communities in Gynecological Cancers and Their Association with Tumor Somatic Variation
Source: Cancers (Basel). 2023 Jun 23;15(13):3316. doi: 10.3390/cancers15133316 (PMC10340580; doi:10.3390/cancers15133316)
Supplement: Supplementary file 1 [file cancers-15-03316-s001.zip]

Archive with 3 entries (3 files):
- metagenomics and variation - Supplemenatry 5-14-23.pdf
- Supplementary Table S2 - Correlation Bacteria and SNV - HGSC.xlsx
- Supplementary Table S3 - Correlation Bacteria and SNV - EEC.xlsx
