# Supplementary material for: Microbial Communities in Gynecological Cancers and Their Association with Tumor Somatic Variation
Source: Cancers (Basel). 2023 Jun 23;15(13):3316. doi: 10.3390/cancers15133316 (PMC10340580; doi:10.3390/cancers15133316)
Supplement: Supplementary file 1 [file cancers-15-03316-s001.zip › Supplementary Table S2 - Correlation Bacteria and SNV - HGSC.xlsx]

## Sheet: Summ_Cor Bacteria and SNV
Genes	Escherichia.Shigella	Pantoea	Nevskia	Ralstonia	Methyloversatilis	Deinococcus	Frankineae	Leclercia	Methylobacterium	unclassified_Methylobacteriaceae	unclassified_Desulfobulbaceae
AC013470.2	-0.46	-0.38	0.34	0	0	0	0	0	0	0	0
ADAMTS8	-0.48	-0.4	0.4	0	0	0	0	0	0	0	0
AGBL2	-0.35	0	0	0	0	0	0	0	0	0	0
AK9	-0.36	0	0	0	0	0	0	0	0	0	0
AL512428.1	0	-0.39	0	0	0	0	0	0	0	0	0
ALDH1A2	0	-0.38	0	0	0	0	0	0	0	0	0
ANKDD1B	-0.42	-0.37	0	0	0	0	0	0	0	0	0
ANKUB1	-0.44	-0.35	0.37	0	0	0	0	0	0	0	0
ANXA13	-0.45	-0.45	0	-0.34	0	0	0	0	0	0	0
APOBEC4	-0.38	0	0	0	0	0	0	0	0	0	0
BCO2	-0.44	-0.36	0	-0.36	0	0	0	0	0	0	0
C11orf16	-0.38	-0.37	0	0	0	0	0	0	0	0	0
C11orf97	-0.41	0	0	0	0	0	0	0	0	0	0
C16orf71	-0.43	-0.41	0	0	0	0	0	0	0	0	0
C1orf158	-0.5	-0.41	0.35	0	0	0	0	0	0	0	0
C21orf58	-0.4	0	0	0	0	0	0	0	0	0	0
C2orf73	-0.48	-0.41	0.35	-0.35	0	0	0	0	0	0	0
C4orf47	-0.4	0	0.36	0	0	0	0	0	0	0	0
C4orf48	0	0	0.35	0	0	0	0	0	0	0	0
C5orf49	-0.45	-0.35	0	0	0	0	0	0	0	0	0
C6	-0.46	-0.44	0	-0.37	0	0	0	0	0	0	0
C6orf118	-0.39	0	0	0	0	0	0	0	0	0	0
C7orf57	0	0	0	-0.35	0	0	0	0	0	0	0
CAPS2	-0.4	-0.38	0	0	0	0	0	0	0	0	0
CATSPERD	-0.47	-0.41	0	0	0	0	0	0	0	0	0
CCDC114	-0.36	-0.37	0	0	0	0	0	0	0	0	0
CCDC181	-0.35	0	0	0	0	0	0	0	0	0	0
CCDC187	-0.4	0	0	0	0	0	0	0	0	0	0
CCDC198	-0.38	-0.35	0	0	0	0	0	0	0	0	0
CCDC60	-0.47	-0.35	0.41	0	0	0	0	0	0	0	0
CD164L2	-0.48	-0.4	0.36	0	0	0	0	0	0	0	0
CDHR3	-0.42	0	0	0	0	0	0	0	0	0	0
CEP126	-0.4	0	0	0	0	0	0	0	0	0	0.35
CFAP221	0	0	0	0	0	-0.35	0	0	0	0	0
CFAP299	-0.43	-0.37	0	0	0	0	0	0	0	0	0
CFAP52	-0.44	-0.4	0	0	0	0	0	0	0	0	0
CFAP57	-0.37	-0.35	0	0	0	0	0	0	0	0	0
CFAP58	-0.48	-0.37	0.42	0	0	0	0	0	0	0	0
CFAP61	-0.4	0	0	0	0	0	0	0	0	0	0
CFAP65	-0.43	-0.37	0	0	0	0	0	0	0	0	0
CFAP70	0	0	0	0	0	-0.38	0	0	0	0	0
CFAP74	-0.39	0	0	0	0	0	0	0	0	0	0
CFAP77	-0.5	-0.38	0.42	0	0	0	0	0	0	0	0
CFAP99	-0.49	-0.39	0.4	0	0	0	0	0	0	0	0
CLTC	0	0.38	0	0	0	0	0	0	0	0	0
COL4A2	0	0	0	0.38	0	0	0	0	0	0	0
CRISP2	-0.48	-0.41	0.36	0	0	0	0	0	0	0	0
CROCC2	-0.41	0	0	0	0	0	0	0	0	0	0
CTNND1	0.39	0	0	0	0	0	0	0	0	0	0
CTTN	0	0.35	0	0	0	0	0	0	0	0	0
CWH43	-0.47	-0.34	0.37	0	0	0	0	0	0	0	0
DDX3X	0	0	0	0.35	0	0	0	0	0	0	0
DENND6B	-0.42	-0.42	0	0	0	0	0	0	0	0	0
DEUP1	-0.38	0	0	0	0	0	0	0	0	0	0
DGKG	-0.51	-0.36	0	0	0	0	0	0	0	0	0
DLEC1	-0.38	0	0.35	0	0	0	0	0	0	0	0
DMD	0	-0.36	0	0	0	0	0	0	0	0	0
DNAAF1	-0.42	-0.35	0	-0.35	0	0	0	0	0	0	0
DNAH10	-0.4	0	0	0	0	0	0	0	0	0	0
DNAH11	0	0	0	-0.37	0	0	0	0	0	0	0
DNAH12	-0.36	0	0	0	0	0	0	0	0	0	0
DNAH3	-0.44	0	0	0	0	0	0	0	0	0	0
DNAH5	0	0	0	-0.38	0	0	0	0	0	0	0
DNAH9	-0.37	-0.35	0	0	0	0	0	0	0	0	0
DNAI2	-0.46	-0.37	0.38	0	0	0	0	0	0	0	0
DTHD1	-0.39	0	0	0	0	0	0	0	0	0	0
DUOX1	-0.35	0	0	0	0	0	0	0	0	0	0
DYDC2	-0.43	0	0.37	0	0.35	0	0	0	0	0	0
EFCAB6	-0.35	0	0	-0.35	0	-0.35	0	0	0	0	0
EFHB	-0.4	0	0	-0.35	0	0	0	0	0	0	0
ERICH3	-0.4	-0.36	0	0	0	0	0	0	0	0	0
FABP6	-0.43	0	0	0	0	0	0	0	0	0	0
FAM187A	-0.39	0	0	0	0	0	0	0	0	0	0
FAM81B	-0.37	0	0	0	0	0	0	0	0	0	0
FBXO15	-0.5	-0.37	0.42	0	0	0	0	0	0	0	0
FHAD1	-0.41	-0.43	0	-0.36	0	0	0	0	0	0	0
FLACC1	-0.47	-0.35	0.39	0	0	0	0	0	0	0	0
FMN2	-0.48	-0.4	0.4	0	0	0	0	0	0	0	0
FRMPD2	-0.45	-0.34	0.39	0	0	0	0	0	0	0	0
FXR1	0	0	-0.34	0	0	0	0	0	0	0	0
FYB2	-0.45	-0.41	0	0	0	0	0	0	0	0	0
GAS2L2	-0.44	-0.38	0	0	0	0	0	0	0	0	0
GBA3	-0.41	0	0	-0.35	0	-0.36	0	0	0	0	0
GHR	-0.41	0	0	0	0	0	0	0	0	0	0
GJB7	-0.37	0	0	0	0	0	0	0	0	0	0
GRIN3B	-0.47	-0.35	0.39	0	0	0	0	0	0	0	0
GRINA	0	0	0	0	0.36	0	0	0	0	0	0
HSPA1L	-0.41	0	0	0	0	0	0	0	0	0	0
IER3	0	0	0.41	0	0.4	0	0	0	0	0	0
IGFBP3	0	0	0	0	0	0	0	0	0.37	0	0
IL20RA	0	0	0	0	0	0	0	-0.37	0	0	0
IL5RA	-0.38	0	0	0	0	0	0	0	0	0	0
IMPG2	0	-0.41	0	0	0	0	0	0	0	0	0
IQCH	-0.4	0	0	0	0	0	0	0	0	0	0
IRF2BP2	0	0	0	0	0.34	0	0.36	0	0.38	0.35	0
KIAA2012	-0.41	-0.34	0	0	0	0	0	0	0	0	0
KIF19	-0.46	-0.38	0.36	0	0	0	0	0	0	0	0
KNDC1	-0.36	0	0	0	0	0	0	0	0	0	0
KPNB1	0	0	0	0	0	0	0	0	0	0	-0.35
LAMB1	0.35	0	0	0	0	0	0	0	0	0	0
LCA5L	-0.38	-0.38	0	0	0	0	0	0	0	0	0
LMNTD1	-0.43	0	0	0	0	0	0	0	0	0	0
LPAR1	-0.43	0	0	0	0	0	0	-0.38	0	0	0
LRRC71	-0.43	-0.37	0.35	0	0	0	0	0	0	0	0
MAP3K19	-0.45	-0.38	0	0	0	0	0	0	0	0	0
MEGF11	-0.46	-0.36	0.4	0	0	0	0	0	0	0	0
MINDY3	-0.39	0	0	0	0	0	0	0	0	0	0
MROH9	-0.44	-0.35	0.38	0	0	0	0	0	0	0	0
MYCBPAP	-0.5	-0.42	0	0	0	0	0	0	0	0	0
NCL	0	0.35	0	0	0	0	0	0	0	0	0
NEK10	-0.42	0	0	0	0	0	0	0	0	0	0
NSUN7	-0.36	0	0	0	0	0	0	0	0	0	0
NT5DC2	0	0	0.35	0	0	0	0	0	0	0	0
NWD1	0	0	0	0	0	0	0	-0.34	0	0	0
OVGP1	0	-0.36	0	0	0	0	0	0	0	0	0
PDPN	0	0	0	0	0	0	0.35	0	0	0	0
PEDS1	0	0	0.58	0	0.54	0	0.34	0	0.49	0.46	0
PLEKHG7	-0.46	0	0	0	0	0	0	0	0	0	0
POF1B	0	-0.4	0	0	0	0	0	0	0	0	0
PPP1R36	-0.45	0	0	0	0	0	0	0	0	0	0
PRR29	-0.41	0	0	0	0	0	0	0	0	0	0
QARS1	0.34	0	0	0	0	0	0	0	0	0	0
RGS7BP	-0.46	-0.35	0	0	0	0	0	0	0	0	0
RIBC2	-0.44	0	0.36	0	0	0	0	0	0	0	0
RPL26	0	0	0	0	0.4	0	0	0	0.4	0.35	0
RPLP2	0	0	0.45	0	0.44	0	0.36	0	0	0	0
RPS25	0	0	0.36	0	0.34	0	0	0	0	0	0
RPS29	0	0	0	0	-0.42	0	0	0	0	0	0
RPS3	0	0	0.35	0	0	0	0	0	0	0	0
RSPH4A	-0.39	0	0	0	0	0	0	0	0	0	0
SALL1	-0.44	-0.39	0.38	0	0	0	0	0	0	0	0
SCN1A	-0.45	-0.42	0.37	0	0	0	0	0	0	0	0
SCUBE2	-0.42	-0.35	0	0	0	0	0	0	0	0	0
SERPINA6	-0.39	0	0	0	0	0	0	0	0	0	0
SF3B2	0.35	0	0	0.38	0	0	0	0	0	0	0
SLC27A2	-0.35	0	0	0	0	0	0	0	0	0	0
SNRNP200	0	0.36	0	0	0	0	0	0	0	0	0
SPAG8	-0.4	-0.34	0.35	0	0	0	0	0	0	0	0
SPATA18	-0.35	0	0	0	0	0	0	0	0	0	0
SPATA24	-0.39	-0.41	0	0	0	0	0	0	0	0	0
SPTBN1	0.41	0	0	0	0	0	0	0	0	0	0
TCIM	0	0	0.37	0	0	0	0	0	0	0	0
TCTE1	-0.45	-0.35	0.37	0	0	0	0	0	0	0	0
TCTEX1D1	-0.46	-0.39	0.35	0	0	0	0	0	0	0	0
TEKT4	-0.47	-0.37	0.37	0	0	0	0	0	0	0	0
TMEM190	-0.44	0	0	0	0	0	0	0	0	0	0
TOGARAM2	-0.39	0	0	0	0	0	0	0	0	0	0
TTC16	-0.45	-0.36	0.39	0	0	0	0	0	0	0	0
TTC29	-0.41	0	0	0	0	0	0	0	0	0	0
TTLL6	-0.49	-0.38	0.42	0	0	0	0	0	0	0	0
TUBA4B	-0.43	-0.35	0	-0.36	0	0	0	0	0	0	0
VCP	0.37	0	-0.36	0	0	0	0	0	0	0	0
VMA21	-0.36	0	0	0	0	-0.35	0	0	0	0	0
VWA3A	-0.37	0	0	0	0	0	0	-0.37	0	0	0
VWA3B	-0.39	-0.36	0	0	0	0	0	0	0	0	0
WDR38	-0.41	0	0	0	0	0	0	0	0	0	0
WDR93	-0.5	0	0.38	0	0	0	0	0	0	0	0
WNK2	-0.35	0	0	0	0	0	0	0	0	0	0
ZMYM2	0.35	0	0	0	0	0	0	0	0	0	0
ZNF474	-0.42	-0.36	0	0	0	0	0	0	0	0	0
