# Supplementary material for: Microbial Communities in Gynecological Cancers and Their Association with Tumor Somatic Variation
Source: Cancers (Basel). 2023 Jun 23;15(13):3316. doi: 10.3390/cancers15133316 (PMC10340580; doi:10.3390/cancers15133316)
Supplement: Supplementary file 1 [file cancers-15-03316-s001.zip › Supplementary Table S3 - Correlation Bacteria and SNV - EEC.xlsx]

## Sheet: Summ_Cor Bacteria and SNV
Genes	Psychrosinus	Proteus	Paludibacter	Anaerobacterium	Bacteriovorax	Permianibacter	Desulfobacter	Erysipelotrichaceae_incertae_sedis	unclassified_Rhodospirillaceae	Exiguobacterium	unclassified_Anaerolineaceae	Klebsiella	Rhodopseudomonas	Curvibacter	Rugamonas	Plesiomonas	Spiroplasma	Parabacteroides	Nitrospira	Serratia	Desulfomicrobium	Erwinia	Flavobacterium	Thermococcus	Desulfobacterium	unclassified_Fusobacteriaceae	unclassified_Paenibacillaceae.1	Desulforhopalus	Pediococcus	Asaccharospora	unclassified_Planctomycetaceae	Franconibacter	Mucinivorans	Dysgonomonas	Asticcacaulis	Dechloromonas	Pluralibacter	unclassified_Desulfobacteraceae	Acidaminobacter	Armatimonas.Armatimonadetes_gp1	Methylotenera	unclassified_Chitinophagaceae	Rhodoferax	Geobacter	unclassified_Bacillaceae.1	Kluyvera	Thiobacillus	Comamonas	unclassified_Beijerinckiaceae
AARS2	0	0	-0.622121	-0.62531	0	-0.638805	-0.626675	-0.637663	-0.609136	0	-0.627765	-0.635697	0	-0.671796	-0.653818	0	-0.609831	-0.647632	0	-0.624776	-0.695528	-0.622886	-0.616266	0	-0.612931	-0.620941	0	-0.646407	0	-0.623575	0	-0.610322	0	-0.613728	0	-0.6545	-0.634666	-0.620412	-0.632778	0	-0.658588	0	-0.618192	0	-0.645336	0	0	0	0
AASDHPPT	0	0	0	0	0.644295	0	0	0	0	0.624093	0	0	0.629283	0	0	0.639467	0	0.646304	0.605376	0	0	0	0.616625	0	0	0.610618	0	0	0.623997	0	0.648784	0	0	0	0	0	0	0	0.619393	0	0	0	0	0.627906	0	0	0	0	0
ABCA1	-0.654913	0	-0.626358	0	0	0	0	0	-0.715703	-0.612527	0	0	-0.633245	-0.609306	0	-0.608573	0	0	-0.610531	0	0	-0.604798	-0.613477	0	0	-0.628207	0	0	-0.671027	-0.622009	0	0	0	0	0	-0.634935	0	0	0	0	-0.637913	-0.615976	0	-0.616149	0	0	-0.650985	0	-0.634699
ABCC8	0.686532	0.68511	0.671295	0.676921	0.703658	0.671818	0.681315	0.676685	0.699735	0.720534	0.667819	0.627204	0.783894	0.642147	0.623689	0.653538	0.633849	0.603579	0.655318	0.654978	0.620251	0.68696	0.68703	0.688777	0.662104	0.678706	0.688407	0.682859	0.745664	0.626642	0.707937	0.652008	0.694728	0.637466	0.647887	0.633441	0.616252	0.665497	0.65961	0.629327	0.648704	0.688624	0	0.692783	0	0.633409	0.702222	0.61608	0.627599
ABCF1	0	0	0	0	0	0	0	0	0	0	0	0	0	0	0	0	0	0.604534	0	0	0	0	0	0	0	0	0	0	0	0	0	0	0	0	0	0	0	0	0	0	0	0	0	0	0	0	0	0	0
AC013394.1	0.700335	0.677957	0.696809	0.677377	0.711643	0.685399	0.718027	0.692211	0.725329	0.734506	0.695859	0.664549	0.768568	0.66693	0.664449	0.71478	0.670929	0.636395	0.715138	0.680888	0.633378	0.713945	0.723199	0.697383	0.688078	0.68818	0.690336	0.687906	0.718613	0.681356	0.680795	0.67811	0.679283	0.666222	0.694003	0.650406	0.683652	0.665776	0.695106	0.662389	0.690929	0.687785	0.65371	0.656809	0.635942	0.663308	0.699857	0.646535	0.695737
AC093512.2	0.678831	0.664946	0.680005	0.67045	0.712266	0.683762	0.69648	0.653975	0.687448	0.690988	0.724327	0.628348	0.749943	0.657572	0.655365	0.676076	0.643406	0.632984	0.657355	0.670429	0.649836	0.68528	0.719588	0.647093	0.671847	0.687754	0.673295	0.712406	0.692691	0.661699	0.705046	0.662503	0.673805	0.663606	0.65187	0.652036	0.615119	0.704459	0.673779	0.631855	0.684259	0.677581	0.611751	0.703655	0.632372	0.655231	0.702507	0.649064	0.679495
AC126283.2	-0.712552	-0.709364	-0.670024	-0.70351	-0.642456	-0.673761	-0.667563	-0.701546	-0.640843	-0.679099	-0.648598	-0.71643	0	-0.729024	-0.719956	-0.710786	-0.720045	-0.702802	-0.656754	-0.653385	-0.717194	-0.69022	0	-0.70599	-0.67003	-0.684991	-0.680195	-0.667295	-0.63416	-0.687503	-0.61633	-0.703618	-0.629779	-0.626916	-0.678404	-0.705257	-0.663915	-0.650198	-0.669393	-0.644325	0	-0.628006	-0.700245	-0.610808	-0.681981	-0.678844	0	-0.683135	0
AC240274.1	-0.776961	-0.761083	-0.779773	-0.741264	-0.667059	-0.726878	-0.733988	-0.744586	-0.710656	-0.677708	-0.704197	-0.732561	-0.676305	-0.740703	-0.738611	-0.678403	-0.750344	-0.759049	-0.708832	-0.722858	-0.763774	-0.746129	-0.719532	-0.678384	-0.719979	-0.704305	-0.758188	-0.707672	-0.651965	-0.734148	-0.73645	-0.739332	-0.710815	-0.724513	-0.72684	-0.74303	-0.740862	-0.728976	-0.661588	-0.707353	-0.692591	-0.68726	-0.740046	-0.670317	-0.726011	-0.719309	-0.647585	-0.689562	-0.651615
ACAP3	0.629825	0	0	0	0.619181	0	0	0	0	0	0	0	0.612638	0	0	0	0	0	0	0	0	0	0	0	0	0	0	0	0	0	0	0	0	0	0	0	0	0	0	0	0	0	0	0	0	0	0	0	0
ACAT1	0.67082	0.673837	0.698465	0.666165	0.725607	0.65167	0.653902	0.674341	0.683543	0.691846	0.618298	0.683091	0.633259	0.664341	0.627462	0.691151	0.684512	0.643322	0.650394	0.667126	0.682994	0.681617	0.684378	0.633552	0.68904	0.660521	0.669609	0.638635	0.653449	0.666324	0.607833	0.669366	0.626174	0.605027	0.732003	0.615454	0	0.657243	0.632219	0.654801	0.620243	0.672083	0	0.667307	0.625511	0.655802	0.637691	0.656038	0.627717
ACOT13	0.693944	0.661779	0.663361	0.643831	0.730905	0.667066	0.677565	0.652071	0.672692	0.703007	0.668891	0.628633	0.748503	0.647262	0.618369	0.65644	0.625143	0.60192	0.661383	0.651202	0	0.657984	0.681526	0.665191	0.632873	0.652071	0.664592	0.642893	0.723704	0.635609	0.698989	0.670428	0.659502	0.646108	0.641369	0.603457	0.608056	0.65748	0.640718	0.650993	0.661505	0.663431	0	0.684594	0	0.654795	0.668686	0.624505	0.650502
ACOT2	-0.629398	-0.61709	-0.616879	0	-0.606325	-0.63274	-0.60915	0	-0.621809	-0.619245	0	0	0	-0.631617	0	0	0	0	0	-0.630177	-0.602894	-0.608321	0	0	0	0	0	-0.650653	0	0	-0.687571	0	-0.630788	0	0	0	0	-0.656023	0	0	0	0	0	-0.614666	0	0	-0.636056	0	0
ACSF3	-0.644974	0	-0.621901	0	0	-0.682358	-0.658583	-0.637742	-0.714404	-0.630536	0	0	0	0	-0.65241	-0.605441	-0.61664	-0.609727	-0.653022	-0.622212	-0.615218	0	0	0	0	-0.60509	0	0	-0.704124	-0.613005	-0.60451	-0.60847	0	-0.63132	0	-0.630032	-0.642978	0	0	-0.607284	-0.637704	0	0	-0.613336	-0.630204	0	-0.616965	0	0
ACTB	0.711176	0.690702	0.710258	0.692941	0.733857	0.698777	0.711527	0.688355	0.704033	0.722925	0.707777	0.685444	0.793871	0.704722	0.672039	0.699287	0.666388	0.676415	0.684458	0.682045	0.653204	0.693126	0.728276	0.69238	0.666796	0.725432	0.711489	0.702349	0.729131	0.671829	0.714442	0.686996	0.708045	0.697099	0.667919	0.651508	0.671395	0.708153	0.686454	0.682838	0.720214	0.678322	0.64046	0.715807	0.670515	0.679814	0.687156	0.647196	0.66739
ADAM33	0.666677	0.672315	0.668782	0.645689	0.66273	0.635001	0.646461	0.636755	0.645728	0.666193	0.636583	0.617853	0.787254	0	0	0.60298	0.641684	0.603733	0.623758	0	0	0.649745	0.667156	0.669407	0.621781	0.61069	0.638655	0.633126	0.68463	0.642603	0.662219	0	0.706077	0	0.624963	0.613464	0.608535	0	0	0.652551	0.695318	0.664777	0	0.669439	0	0	0.644612	0.617163	0.602336
ADAMTS9	0	0	0	0	0.609818	0	0	0	0	0	0	0	0	0	0	0.651052	0	0	0	0	0	0	0	0	0	0	0	0	0	0	0	0	0	0	0	0	0	0	0	0	0	0	0	0	0	0	0	0	0
ADAP1	-0.627456	0	-0.620995	0	0	0	0	0	0	0	0	0	0	0	0	0	0	0	0	0	0	0	0	0	0	0	0	0	0	0	0	0	0	0	0	0	0	0	0	0	0	0	0	0	0	0	0	0	0
ADGRE5	0.610475	0	0.607452	0	0	0	0	0.612733	0	0.646042	0	0.660902	0	0	0	0	0	0	0	0	0	0	0	0	0	0	0.602854	0	0.693956	0	0.637496	0.60353	0.630487	0	0	0	0.6058	0	0	0.606483	0	0	0	0	0	0	0	0.618	0
AFF4	0	-0.619135	0	-0.611138	0	0	0	0	-0.606202	-0.605093	0	0	-0.634668	0	0	0	0	0	0	0	0	-0.604971	0	0	0	0	0	-0.619995	0	0	-0.617878	0	0	0	0	0	0	0	0	0	0	-0.602982	-0.608402	0	0	0	0	0	0
AGPAT2	0.639184	0.660254	0.617668	0.656013	0.633738	0.629051	0.610117	0.621226	0	0.620034	0.66098	0.650418	0.689307	0.633413	0.622106	0.66612	0.622935	0.674436	0	0	0.627106	0.669539	0.661918	0.651798	0.655994	0.698095	0.683083	0.669156	0.647008	0.623005	0.655681	0	0.671879	0.665744	0.60779	0.661293	0.645274	0.630339	0.659284	0.611788	0.63141	0.610742	0	0.654374	0.628489	0	0	0.608402	0.603938
AGR2	-0.61174	0	-0.612435	0	0	0	0	0	0	0	0	-0.623803	0	-0.632395	0	0	0	0	0	0	0	0	0	0	0	0	0	0	0	0	0	0	0	0	0	0	0	0	0	0	0	0	0	0	0	0	0	0	0
AGRN	-0.60497	-0.611206	-0.68638	-0.624623	0	-0.643402	-0.640851	-0.626223	-0.681903	0	0	0	0	0	-0.630279	0	-0.622359	-0.610639	-0.641584	-0.669773	-0.647266	0	0	-0.63603	0	0	0	0	0	0	-0.627492	0	0	0	0	0	-0.60578	0	0	0	0	-0.612826	0	0	0	0	0	0	0
AHCTF1	-0.696731	-0.720256	-0.657601	-0.705792	-0.655764	-0.687305	-0.706315	-0.70108	-0.676738	-0.660215	-0.679493	-0.639169	-0.716684	-0.643124	-0.689365	-0.678773	-0.713139	-0.628884	-0.663837	-0.6492	-0.683963	-0.692477	-0.680226	-0.70481	-0.74234	-0.65079	-0.692113	-0.704115	-0.66188	-0.69608	-0.685666	-0.643124	-0.699785	-0.699064	-0.670112	-0.63743	-0.634713	-0.631537	-0.64954	-0.62965	-0.646115	-0.660585	-0.700085	-0.643928	-0.661414	-0.627156	-0.678798	-0.682337	-0.616513
AIFM1	0.63989	0.623997	0	0.603722	0.630445	0	0.607038	0.62547	0.620534	0.656587	0	0	0.680943	0	0	0	0	0	0	0	0	0.623901	0	0.633831	0.605495	0.616165	0.620043	0	0.645477	0	0.635681	0	0.620853	0	0	0	0	0.606477	0.619137	0	0	0	0	0.620483	0	0	0.627096	0	0
AKAP8L	0	0	0	0	0	0	0	0	0	0	0	0	0	0	0	0	0	0	0	0	0	0	0	0	0	0	0	0	0	0	0	0	0	0	0	0	0	0	0	0	0	0	0	0	0	0	0	0	0
AKAP9	-0.650951	-0.646481	-0.691569	-0.708269	-0.694292	-0.69345	-0.696638	-0.665776	-0.67038	-0.664086	0	-0.664129	-0.646895	-0.653304	-0.645059	0	-0.667644	-0.647814	-0.62943	-0.688286	-0.671222	-0.659706	-0.628486	-0.638644	-0.646232	-0.638957	-0.64013	-0.636387	-0.645805	-0.656505	-0.671585	-0.646685	-0.641922	-0.620886	0	0	-0.676431	0	0	-0.677573	-0.661842	-0.608317	-0.662849	-0.612092	-0.628544	-0.60833	-0.606845	-0.614331	0
AKT2	0.620983	0.624242	0.67126	0.641275	0.615665	0.660968	0.693331	0.700232	0.678039	0.668257	0	0.689331	0.66598	0.670897	0.637066	0.66913	0.652422	0.671656	0.63155	0.642695	0.718011	0.636639	0.669653	0.664928	0.632003	0.66026	0.638374	0.641957	0.662409	0.651472	0.616972	0.652339	0.633348	0.626059	0.667083	0.646734	0.64088	0.604167	0.618751	0.633291	0.706041	0	0	0	0.657926	0.621723	0	0.622903	0
AL592183.1	-0.642302	-0.654899	-0.642047	-0.688455	0	-0.657552	-0.626439	-0.657922	-0.676642	-0.6242	-0.602412	-0.664439	0	-0.69461	-0.69431	-0.664594	-0.66372	-0.696848	-0.674404	-0.620748	-0.706212	-0.671431	-0.616253	-0.618269	-0.641772	-0.675443	-0.637824	-0.64528	0	-0.69137	0	-0.679264	0	-0.613109	-0.662438	-0.682829	-0.664587	-0.644107	-0.634724	-0.63297	-0.657246	-0.621387	-0.661775	0	-0.720289	-0.625935	0	-0.621802	-0.669499
ALDH1A3	0.695431	0.68705	0.662821	0.661768	0.718123	0.640588	0.632628	0.620421	0.661679	0.664473	0.609113	0.626778	0.719737	0.627966	0	0.646742	0.625715	0	0.612455	0.636099	0	0.668803	0.655965	0.653133	0.647559	0.619541	0.638815	0.624886	0.66497	0.627749	0.691948	0.603947	0.649555	0	0.623055	0.603514	0	0.618361	0.606498	0.608673	0.607347	0.643069	0	0.643777	0	0	0.646015	0	0.618106
ALDH1B1	-0.621538	0	-0.659821	-0.637979	0	-0.63766	-0.618649	0	0	0	0	0	0	-0.604396	-0.632947	0	-0.649553	-0.602713	0	-0.60664	-0.625677	0	0	0	-0.608924	0	0	0	-0.607872	-0.6281	0	0	0	-0.605296	0	0	-0.632903	-0.609505	0	-0.603631	-0.608905	0	0	0	-0.606284	0	0	0	0
ALG10B	-0.620265	-0.646751	-0.638868	-0.644736	0	-0.645712	-0.615475	-0.629844	0	0	-0.62751	-0.617909	0	-0.60293	-0.623881	0	-0.624232	-0.604186	0	-0.626271	-0.63126	0	0	-0.614282	-0.622325	0	-0.609142	-0.644258	0	0	0	0	0	-0.615041	-0.625163	-0.633122	0	0	0	0	0	0	0	0	0	-0.615449	-0.616425	0	0
ALG6	0	0	0	0	0	0	0	0	0	0	0	0	0	0	0	0	0	0	0	0	0	0	0	0	0	0	0	0	0	0	-0.632693	0	0	0	0	0	0	0	0	0	0	0	0	0	0	0	0	0	0
ALMS1	-0.737064	-0.680913	-0.709193	-0.664404	-0.646237	-0.629907	-0.66844	-0.688794	-0.694673	-0.670704	-0.706132	-0.727835	-0.661949	-0.724917	-0.728839	-0.671871	-0.701796	-0.727799	-0.700661	-0.686847	-0.739022	-0.676526	-0.668772	-0.708268	-0.64764	-0.697855	-0.64208	-0.638413	-0.695885	-0.690388	-0.651728	-0.696382	-0.686843	-0.688954	-0.694839	-0.767806	-0.674766	-0.689387	-0.706534	-0.607462	-0.641525	-0.643534	-0.703613	-0.653577	-0.693634	-0.65519	-0.671017	-0.672834	-0.662714
ALS2	0	0	0	-0.626505	0	-0.640874	-0.643023	0	0	0	0	0	0	0	0	0	0	0	0	-0.613595	0	0	0	0	0	0	0	0	0	0	0	0	0	0	0	0	-0.616091	0	0	0	0	0	0	0	0	0	0	0	0
AMFR	0.646167	0.615301	0	0.611354	0.673615	0.614472	0	0	0	0	0	0.615985	0.664438	0	0	0.646384	0.623515	0	0	0	0	0.648941	0.621551	0.606444	0	0	0.606055	0	0.657448	0	0.613662	0	0	0.606832	0.659413	0.605799	0	0	0	0	0	0	0	0	0	0	0.608223	0	0
ANAPC16	-0.603047	-0.649887	-0.60621	-0.626371	0	0	0	-0.608175	0	0	0	-0.637496	0	-0.616371	-0.626352	0	-0.63833	-0.699279	0	-0.607255	-0.681631	0	0	0	-0.608506	0	0	0	0	-0.607575	0	0	0	0	-0.619796	-0.607142	-0.604252	0	0	0	0	0	0	0	-0.638502	0	0	0	0
ANAPC2	0.63575	0.615602	0	0	0.615219	0	0.618472	0	0.611647	0.626361	0	0	0.684158	0	0	0.613344	0	0.618625	0	0	0	0	0	0.621629	0	0.611922	0	0	0.644991	0	0.66218	0	0.607591	0	0	0	0	0	0	0	0	0	0	0.635437	0	0	0	0	0
ANKRD36	-0.70309	-0.721035	-0.693851	-0.766571	-0.666686	-0.721953	-0.688443	-0.699826	-0.684126	-0.70135	-0.706323	-0.731082	-0.622827	-0.727685	-0.74906	-0.69797	-0.700106	-0.741274	-0.71425	-0.73705	-0.739616	-0.706508	-0.692059	-0.668675	-0.695005	-0.705016	-0.701356	-0.676359	-0.669479	-0.736058	-0.662445	-0.740936	-0.676206	-0.698525	-0.71849	-0.686173	-0.727705	-0.649979	-0.665997	-0.712069	-0.619441	-0.61571	-0.717374	-0.625613	-0.750367	-0.697402	0	-0.694546	-0.645866
ANKRD36B	-0.682602	-0.682015	-0.684228	-0.726621	-0.648914	-0.669657	-0.627067	-0.624969	-0.615194	-0.618676	-0.63257	-0.698931	0	-0.682577	-0.708657	-0.654347	-0.682704	-0.692454	-0.642333	-0.668373	-0.669071	-0.660526	-0.64804	-0.622062	-0.633425	-0.629044	-0.635338	0	0	-0.681792	-0.62928	-0.662445	0	-0.626328	-0.672087	-0.610003	-0.698002	0	0	-0.705303	-0.603116	0	-0.691714	0	-0.67759	-0.643621	0	-0.63713	0
ANKRD36C	-0.69987	-0.696644	-0.719925	-0.724994	-0.603052	0	-0.626799	-0.67421	-0.615187	-0.634732	-0.657899	-0.74103	0	-0.744431	-0.735146	-0.626053	-0.685574	-0.748735	-0.674472	-0.655282	-0.722042	-0.657816	-0.665997	-0.610061	-0.657707	-0.701158	-0.664849	0	0	-0.701311	-0.626519	-0.714186	0	-0.618408	-0.667763	-0.628802	-0.715334	-0.637799	-0.624695	-0.695368	-0.633406	0	-0.74429	0	-0.752	-0.678719	0	-0.67208	-0.65119
ANKRD6	0	0	0	0	0	0	0	0	0	0	0	0	0	0	0	0	0	0	0	0	0	0	0	0	0	0	0	0	0	0	0	0	0	0	0	0	0	0	0	0	0	0	-0.615674	0	0	0	0	0	0
ANKS1A	-0.644967	-0.677862	-0.661893	-0.692122	-0.667059	-0.664948	-0.663309	-0.646402	-0.658239	-0.666504	-0.627857	-0.629162	-0.621186	-0.627876	-0.674623	0	-0.657818	-0.650503	-0.64764	-0.672599	-0.66975	-0.661523	0	-0.63095	-0.678054	0	-0.643737	-0.636147	0	-0.665796	0	-0.639374	-0.653475	-0.649751	-0.650318	-0.617978	-0.668156	0	-0.684182	-0.637506	0	-0.627028	-0.634795	0	-0.609751	-0.655637	0	-0.612882	0
ANTXR2	0	-0.613336	0	0	0	-0.63816	-0.603495	-0.628829	-0.602627	0	-0.619338	-0.620433	0	-0.617335	-0.646733	-0.660101	0	-0.653742	-0.614299	-0.61424	-0.64982	0	0	0	-0.607015	-0.622074	-0.609681	-0.610995	0	-0.603189	0	-0.635029	0	-0.622763	-0.611397	-0.642727	-0.620792	-0.625959	-0.651401	0	0	0	-0.629154	0	-0.66419	-0.614472	0	-0.610013	-0.623439
AP1M1	0.721872	0.680554	0.692475	0.666044	0.737288	0.692571	0.70807	0.679897	0.715462	0.737633	0.681447	0.64404	0.765544	0.650258	0.646431	0.707476	0.652158	0.644192	0.675075	0.657316	0.636538	0.681396	0.696296	0.698362	0.656655	0.703528	0.69407	0.669035	0.722663	0.655092	0.723798	0.652758	0.683648	0.645531	0.684164	0.649818	0.639064	0.63444	0.673825	0.643848	0.657293	0.700932	0.616026	0.682225	0.614214	0.639657	0.696697	0.659557	0.62514
AP2A1	0.708953	0.739637	0.707977	0.705892	0.734089	0.700076	0.751459	0.764926	0.701779	0.724664	0.712995	0.710519	0.732954	0.719716	0.693126	0.66241	0.727744	0.681049	0.660638	0.687557	0.735747	0.713933	0.690244	0.694446	0.750317	0.715597	0.715559	0.730818	0.661983	0.719474	0.663775	0.72886	0.711663	0.702691	0.680584	0.635546	0.640679	0.661218	0.677523	0.645882	0.681597	0.665592	0.715948	0.725168	0.718428	0.744151	0.6975	0.691283	0.65891
AP2M1	0.652126	0.632063	0.633236	0.636367	0.620373	0.653223	0.649454	0.629225	0.661852	0.636642	0.660627	0.616828	0.699408	0.637751	0.608007	0.715359	0.605615	0.624486	0.603753	0.609418	0.611432	0.635825	0.635978	0	0	0.66379	0.640309	0.66006	0.668797	0.619448	0.695123	0.641622	0	0.633038	0.678057	0.665481	0	0.647566	0	0	0.664581	0.621259	0	0.620857	0.62499	0.626865	0.635985	0.629033	0.693382
APC	0	0	-0.609255	0	0	0	0	0	0	0	-0.641919	-0.606249	0	0	0	0	-0.606162	0	0	0	0	0	0	0	0	0	0	-0.629094	0	0	0	0	-0.60826	0	0	0	0	0	0	0	0	0	-0.645044	0	0	0	0	0	0
APOD	0.711431	0.692266	0.718752	0.712018	0.705946	0.723497	0.712247	0.668759	0.715927	0.735423	0.656915	0.699582	0.747898	0.678236	0.643382	0.632776	0.657891	0.619485	0.656756	0.687296	0.641813	0.710468	0.696322	0.658599	0.691067	0.654096	0.668644	0.680117	0.700379	0.692974	0.72284	0.650818	0.705091	0	0.667126	0.643739	0.624766	0.646839	0.664352	0.652528	0.640021	0.699269	0.654881	0.644721	0.617566	0.63101	0.683114	0.662655	0.643082
ARFIP2	0.738274	0.700099	0.703971	0.683956	0.762294	0.710758	0.73268	0.702211	0.730626	0.758576	0.713794	0.663301	0.776805	0.67458	0.66632	0.685493	0.665363	0.668036	0.693453	0.69192	0.658264	0.70334	0.709361	0.689569	0.673974	0.71241	0.717072	0.698358	0.762862	0.684243	0.712837	0.700476	0.720574	0.696496	0.695462	0.654393	0.655528	0.660694	0.702217	0.67562	0.687821	0.706969	0.634199	0.724088	0.637899	0.67967	0.699876	0.658405	0.651204
ARHGAP17	0.641554	0.617542	0.623824	0	0.640948	0.626133	0.628289	0.638193	0.634711	0.662926	0.652683	0.64461	0.674011	0.604251	0	0.637377	0	0.617676	0.613945	0.649164	0.605539	0.607892	0	0.638104	0	0.670484	0.648787	0.611018	0.675612	0.616987	0.627198	0.638416	0.637606	0.625412	0	0.643455	0	0	0.625572	0	0.608282	0	0	0.627555	0	0.602777	0	0.61332	0.61008
ARHGAP18	0	0	0	0	0	0	0	0	0	0	0	-0.602996	0	0	0	0	0	0	0	0	-0.629314	0	0	0	0	0	0	0	0	0	0	0	0	0	0	0	0	0	0	0	0	0	0	0	0	0	0	0	0
ARHGEF37	0	0	-0.61201	0	0	0	0	0	0	0	0	0	0	0	0	0	0	0	0	0	0	0	0	0	0	0	0	0	0	0	0	0	0	0	0	0	0	-0.630789	0	0	0	-0.606022	0	0	0	0	0	0	0
ARHGEF40	0	0	-0.663292	0	0	0	0	0	0	0	0	0	0	0	-0.624368	0	0	0	0	-0.606426	0	0	0	0	0	0	0	0	0	0	0	0	0	0	0	-0.615396	-0.604556	-0.626128	0	0	0	0	0	0	0	0	0	0	0
ARL1	-0.73242	-0.70218	-0.677717	-0.634761	-0.691364	-0.614533	-0.627676	-0.659166	-0.649671	-0.667609	-0.638925	-0.685036	0	-0.697142	-0.651494	-0.633415	-0.664976	-0.674745	-0.638275	-0.635639	-0.644728	-0.649039	-0.605956	-0.638249	-0.619188	-0.612888	-0.648548	0	-0.665282	-0.614954	-0.680631	-0.700164	-0.649007	-0.671512	0	-0.605924	-0.654626	-0.608411	-0.660352	-0.620916	0	-0.603953	-0.698672	-0.629098	-0.649632	-0.69505	-0.628677	-0.620253	0
ARL3	0.640347	0.655839	0.681708	0.646636	0.638593	0.640436	0.671261	0.689011	0.695357	0.699311	0.664966	0.629334	0.742891	0.626781	0.656911	0.603343	0	0.638657	0.658741	0.669039	0.665699	0.658314	0.675266	0.654015	0.643791	0.703807	0.668576	0.675336	0.723834	0.602915	0.683902	0.632286	0.709968	0.645507	0.623388	0.635653	0.648613	0.654002	0.698348	0.614829	0.663199	0.721971	0.606015	0.658135	0.624741	0	0.627789	0	0.603183
ARMC9	-0.678108	-0.658848	-0.667381	-0.636277	0	0	-0.614625	-0.64113	-0.636443	0	-0.674805	-0.68597	0	-0.728122	-0.705086	-0.637533	-0.669773	-0.627756	-0.693223	-0.645784	-0.677024	-0.604057	-0.624363	-0.649039	-0.644224	0	-0.604114	0	0	-0.646602	0	-0.694148	0	-0.609707	-0.621041	-0.62099	-0.610639	-0.669218	-0.634842	-0.613674	0	-0.644007	-0.730769	0	-0.666762	-0.672509	-0.626551	-0.661749	-0.68668
ARNT	0	0	0	0	0	0	0	0	0	0	0	0	0.679795	0	0	0	0	0	0	0	0	0	0	0	0	0	0	0	0	0	0.603633	0	0	0	0	0	0	0	0	0	0.613926	0.617063	0	0	0	0	0	0	0.63585
ARVCF	-0.667616	-0.661934	-0.692557	-0.666468	0	0	0	-0.649958	-0.616191	0	-0.607429	-0.63034	0	-0.665218	-0.67354	0	-0.641151	-0.698398	-0.67164	-0.63159	-0.739626	-0.614054	-0.62612	-0.610088	-0.632261	-0.619112	0	0	0	-0.634263	0	-0.629844	0	-0.622019	-0.606561	-0.619762	-0.628441	-0.628747	0	-0.60593	0	-0.607052	-0.651023	0	-0.661449	-0.616988	0	0	-0.603787
ASH1L	-0.701067	-0.681344	-0.685992	-0.705071	-0.687216	-0.666773	-0.678908	-0.652457	-0.613069	-0.65226	-0.650015	-0.650042	-0.676714	-0.633844	-0.65129	-0.626938	-0.65796	-0.688281	-0.638614	-0.653705	-0.648836	-0.634813	-0.621454	-0.630432	-0.640119	-0.65768	-0.659523	-0.675133	0	-0.636548	-0.690743	-0.615907	-0.653873	-0.670612	-0.609498	-0.605481	-0.669426	0	0	-0.662539	-0.662679	0	-0.678072	-0.638875	-0.663049	-0.627856	0	-0.625299	0
ATF6	0	0	0	-0.626555	0	0	0	0	0	-0.624349	0	0	-0.661467	0	0	0	0	0	0	0	0	0	0	0	0	0	0	0	0	0	0	0	0	0	0	0	0	0	0	0	0	0	0	0	0	0	0	0	0
ATF6B	0.682598	0.649345	0.630008	0	0.646354	0	0.624287	0.62208	0.608706	0.638739	0.679543	0.672153	0.711489	0.662579	0	0.651501	0	0.648095	0.627406	0.606371	0.621513	0.612558	0.628267	0	0.613834	0.610887	0.619057	0.63018	0.620084	0.60729	0.689021	0.646705	0.658905	0.62701	0.606429	0	0.614988	0.651309	0.632463	0.606991	0.621831	0.647629	0.661246	0.607686	0.616589	0.654715	0	0.610951	0.662234
ATF7IP	-0.678768	-0.691413	-0.69793	-0.70314	-0.674145	-0.695348	-0.69397	-0.659331	-0.666256	-0.659395	-0.602602	-0.64046	-0.671473	-0.640137	-0.671543	-0.621216	-0.673156	-0.626375	-0.639085	-0.701754	-0.68436	-0.643446	-0.610471	-0.68415	-0.686873	0	-0.620917	-0.641967	-0.658662	-0.623391	-0.617371	-0.614298	-0.615764	0	-0.649881	-0.608342	-0.644084	-0.636783	-0.632905	0	0	-0.643791	-0.602883	0	-0.605644	0	-0.670886	0	0
ATG2B	-0.704751	-0.691391	-0.669442	-0.708545	-0.671546	-0.674486	-0.692131	-0.714922	-0.688317	-0.68365	-0.72246	-0.702478	-0.649578	-0.728103	-0.685276	-0.725648	-0.696569	-0.737414	-0.67821	-0.638655	-0.728409	-0.709483	-0.626837	-0.645292	-0.708596	-0.719928	-0.721152	-0.74307	-0.628954	-0.712741	0	-0.72443	-0.671801	-0.693445	-0.65246	-0.704642	-0.704349	-0.668205	-0.711147	-0.670787	-0.680646	-0.626008	-0.696231	-0.657262	-0.715955	-0.710522	-0.639763	-0.718193	-0.67851
ATG9B	0.707275	0.682558	0.688624	0.664973	0.731353	0.689957	0.698396	0.669929	0.698715	0.717824	0.688522	0.649424	0.779688	0.645647	0.636015	0.680243	0.651949	0.620809	0.67308	0.656172	0.611236	0.678087	0.712007	0.69314	0.655182	0.676225	0.685524	0.669285	0.754353	0.641577	0.724547	0.644996	0.687897	0.657459	0.669208	0.636685	0.632437	0.664131	0.666702	0.650552	0.67176	0.68754	0	0.698039	0.605559	0.631264	0.709245	0.633757	0.65487
ATP11C	-0.654255	-0.643107	-0.612884	-0.631838	-0.602463	-0.612814	-0.657884	-0.630703	-0.608547	0	-0.656117	0	-0.657501	-0.630397	-0.623279	-0.614261	-0.641092	0	-0.614854	0	-0.625511	-0.61467	0	0	-0.625269	0	-0.622495	-0.627731	-0.617922	0	0	-0.607125	-0.650543	-0.668273	0	-0.641155	-0.635773	0	-0.621915	0	0	0	0	0	0	-0.619906	-0.665683	0	0
ATP1B3	0.707294	0.683115	0.69404	0.663374	0.742054	0.687815	0.715904	0.688829	0.7132	0.729228	0.709112	0.636294	0.77522	0.647697	0.65206	0.689174	0.652098	0.639776	0.689512	0.673616	0.64521	0.681125	0.718602	0.693874	0.682821	0.681967	0.703008	0.703384	0.716026	0.66546	0.702064	0.672591	0.704277	0.679524	0.671449	0.61559	0.634999	0.685003	0.680487	0.648622	0.697854	0.716836	0.657851	0.695348	0.614072	0.684059	0.70554	0.637709	0.641389
ATP5F1A	0.720444	0.686269	0.661412	0.651053	0.711004	0.646825	0.652214	0.66994	0.690619	0.678646	0.658956	0.640451	0.728162	0.678946	0.604753	0.661744	0.639075	0.610436	0.624717	0.611487	0.65335	0.661533	0.683462	0.680292	0.655793	0.674794	0.667841	0.659365	0.666349	0.620437	0.69877	0.628091	0.675668	0.623894	0.608414	0.620915	0	0.61166	0.641441	0.609268	0.633034	0.673263	0	0.655129	0.602131	0.611042	0.680962	0.610634	0.602201
ATP5MD	0.737268	0.724786	0.71784	0.710097	0.747295	0.697819	0.701295	0.691281	0.701761	0.715378	0.682294	0.667709	0.79302	0.678448	0.652872	0.650818	0.672242	0.622894	0.670807	0.673171	0.652004	0.715589	0.72471	0.701563	0.720921	0.678965	0.701697	0.693526	0.720302	0.676567	0.725188	0.659645	0.714479	0.674143	0.656679	0.645058	0.657974	0.653146	0.674947	0.68431	0.67996	0.701244	0.632455	0.689986	0.620617	0.640759	0.708547	0.635848	0.655665
ATP5ME	0.665257	0.642289	0.645497	0.623671	0.685349	0.647481	0.655224	0.626955	0.65333	0.673868	0.64278	0	0.736024	0	0	0.634093	0.607457	0	0.627969	0.619501	0	0.634571	0.664358	0.65044	0.611386	0.631031	0.639093	0.626381	0.70641	0	0.686969	0.601901	0.642359	0.606813	0.623875	0	0	0.613899	0.618383	0.603209	0.626777	0.639731	0	0.652347	0	0	0.658228	0	0.604631
ATP5MPL	0	0	0	0	0	0	0	0	0	0	0	0	0.670327	0	0	0	0	0	0.608859	0	0	0	0	0	0	0	0	0	0.620625	0	0.625382	0	0.605218	0	0	0	0	0	0	0	0	0	0	0.634935	0	0	0	0	0.606066
ATP5PF	0.685742	0.662729	0.669101	0.649271	0.708333	0.671531	0.679536	0.652607	0.678675	0.699136	0.668272	0.627995	0.76029	0.625506	0.619268	0.656657	0.630705	0	0.653353	0.648765	0	0.659406	0.69071	0.672953	0.636247	0.657116	0.665344	0.653455	0.72875	0.623083	0.703415	0.626903	0.668489	0.635399	0.645655	0.613802	0.611844	0.641484	0.645884	0.628727	0.652046	0.66493	0	0.675466	0	0.611289	0.68703	0.613062	0.631342
ATP6V0C	0.655906	0.661767	0.680575	0.662354	0.681507	0.68048	0.66856	0.625159	0.651219	0.67305	0.642762	0.622179	0.69511	0.622028	0.649127	0.618571	0.629962	0	0.664599	0.665012	0	0.65009	0.667087	0.619203	0.648164	0.626409	0.669478	0.627666	0.66319	0.630785	0.671481	0.624324	0.625733	0.625153	0.652188	0	0.625115	0.642462	0.650849	0.635676	0.604687	0.62692	0	0.663069	0.610051	0.615204	0.671946	0.622895	0.609745
ATP6V1B2	0	0	0	0	0	0	0	0	0	0	0	0	0	0	0.608347	0	0	0	0	0	0	0	0.621165	0	0	0	0	0	0	0	0	0	0	0	0	0	0	0	0	0	0	0	0	0	0	0	0	0	0
ATP7B	0	0	0	0	0	0	0	0	-0.614965	0	0	0	0	0	0	0	0	0	0	0	0	0	0	0	0	0	0	0	0	0	0	0	0	0	0	0	0	0	0	0	0	0	0	0	0	0	0	0	0
ATPAF1	-0.610088	0	-0.624873	0	0	0	0	0	0	0	0	0	0	0	0	0	0	0	0	0	0	0	0	0	0	0	0	0	0	0	0	0	0	0	0	0	0	0	0	0	0	0	0	0	0	0	0	0	0
AURKAIP1	0	0	0	0	0	0	0	0	0	0.605154	0	0	0.678639	0	0	0	0	0	0	0	0	0	0	0	0	0.636606	0	0.614853	0.62968	0	0.647435	0	0	0	0	0	0	0	0	0	0	0	0	0	0	0	0	0	0
B3GAT3	0.660071	0.65694	0.634835	0.622489	0.697731	0.662023	0.681423	0.647284	0.675607	0.681666	0.625084	0	0.771474	0	0	0.650958	0.603987	0.626717	0.674778	0.638603	0.602265	0.615658	0.649453	0.682424	0.615256	0.637571	0.643235	0.628834	0.65995	0	0.676417	0	0.662712	0.622756	0.633126	0	0	0	0.624823	0	0.618452	0.664886	0	0.628955	0	0	0.628968	0	0
B3GLCT	0	0	0	0	0	0	0	0	0	0	0	0	0	0	0	0	0	0	0	0	0	0	0	0	0	0	0	0	0	0	0	0	0	0	0	0	0	-0.613136	0	0	0	-0.602154	-0.604348	0	0	0	0	0	0
BABAM1	0.713668	0.674566	0.682359	0.684132	0.698266	0.697545	0.685676	0.655834	0.679292	0.67771	0.707188	0.63747	0.717826	0.652409	0.65593	0.646012	0.657371	0.683495	0.647862	0.649052	0.679036	0.674189	0.687277	0.64753	0.706805	0.701403	0.670924	0.726098	0.710313	0.677391	0.678469	0.627242	0.669718	0.669278	0.651121	0.679266	0.67565	0.639398	0.705555	0.666963	0.660687	0.684438	0.623951	0.689158	0.640221	0.604499	0.651873	0.641139	0.632689
BARD1	0	0	-0.633116	-0.609476	0	-0.675295	-0.69331	-0.607028	0	-0.630419	0	0	0	0	0	0	0	-0.604018	-0.649193	-0.684058	-0.627339	0	-0.618864	0	0	0	0	-0.650507	0	0	-0.623149	0	-0.662024	-0.635144	0	0	0	0	-0.640253	-0.609081	0	0	0	0	0	0	0	0	0
BBS4	0	0	0	0	0	0	0	0	0	0	0	0	0	0	0	0	0	-0.615179	0	0	0	0	0	0	0	0	0	0	0	0	0	0	0	0	0	0	0	0	0	0	0	0	0	0	0	0	0	0	0
BCKDHA	0.667436	0.658137	0.640617	0.618237	0.709187	0.643691	0.660873	0.639252	0.642798	0.660618	0.685888	0.614098	0.716674	0.625514	0.647091	0.654132	0.621081	0	0.646236	0.648119	0	0.658501	0.63695	0.642671	0.629188	0.648596	0.66523	0.63693	0.701852	0.623964	0.667794	0.645439	0.663527	0.684874	0.631937	0.626949	0.643538	0.635272	0.683413	0.60948	0.630814	0.646319	0	0.677852	0	0.641255	0.629226	0	0.619786
BCL6	0	0	0	0	0	0	0	0	0	0	0	0	0.629927	0	0	0	0	0	0	0	0	0	0.620834	0	0	0	0	0	0	0	0	0	0	0	0	0	0	0	0	0	0	0	0	0	0	0	0.639779	0	0
BDP1	-0.68804	-0.752175	-0.742508	-0.742387	-0.643417	-0.685897	-0.689564	-0.742598	-0.703178	-0.686707	-0.753521	-0.743494	-0.663292	-0.760369	-0.758941	-0.645056	-0.699122	-0.724016	-0.717315	-0.749067	-0.766012	-0.707444	-0.714547	-0.687976	-0.738058	-0.721772	-0.711053	-0.672111	-0.653281	-0.702049	-0.663701	-0.755395	-0.695596	-0.688308	-0.713852	-0.656023	-0.681019	-0.696087	-0.653453	-0.661341	-0.627042	-0.691349	-0.727115	-0.651662	-0.759132	-0.729558	-0.654423	-0.68584	-0.727109
BIRC6	-0.736232	-0.689893	-0.737979	-0.669106	-0.702914	-0.712632	-0.726482	-0.69583	-0.683638	-0.657118	-0.646316	-0.690593	-0.646163	-0.681903	-0.656435	-0.611232	-0.714265	-0.651015	-0.637401	-0.662284	-0.660695	-0.680947	-0.618227	-0.629105	-0.69203	-0.631254	-0.665656	-0.683045	-0.664202	-0.661396	-0.663507	-0.639926	-0.674902	-0.673435	-0.645653	-0.641112	-0.661447	-0.627492	-0.65868	-0.630036	-0.61324	0	-0.653904	-0.647138	-0.635641	-0.672753	-0.652507	-0.647935	0
BLVRA	0	0	0	0	0	0	0	0	0	0	0	0	-0.61522	0	0	0	0	0	0	0	0	0	-0.611789	0	0	0	0	0	0	0	0	0	0	0	-0.606649	0	0	0	0	-0.608505	0	0	0	0	0	0	0	0	0
BOD1L1	0	0	0	0	0	0	0	0	0	0	-0.604005	0	0	0	0	0	0	0	0	0	0	0	0	0	0	0	0	0	0	0	0	0	0	0	0	0	0	0	0	0	0	0	0	0	0	0	0	0	0
BOLA2.SMG1P6	-0.747305	-0.771966	-0.757119	-0.784739	-0.65664	-0.692633	-0.71723	-0.730973	-0.687429	-0.696542	-0.736782	-0.75243	-0.653955	-0.747203	-0.772112	-0.72707	-0.759562	-0.786825	-0.718894	-0.735408	-0.797736	-0.724009	-0.697396	-0.682582	-0.711847	-0.750557	-0.718078	-0.716688	-0.677161	-0.737745	-0.691561	-0.731566	-0.718633	-0.714347	-0.710381	-0.744186	-0.714322	-0.700464	-0.670606	-0.679272	-0.676313	-0.631481	-0.719698	-0.703729	-0.773726	-0.721164	-0.654293	-0.700598	-0.682767
BOP1	0	0	0	0	0.607868	0	0	0	0	0	0.602951	0	0.653371	0	0	0.65355	0	0	0	0	0	0	0.625064	0	0	0.63643	0	0	0	0	0.635729	0	0	0	0	0	0	0	0	0	0	0	0	0	0	0	0	0	0
BRWD1	-0.717751	-0.725091	-0.736403	-0.752606	-0.672427	-0.743519	-0.706038	-0.689943	-0.686347	-0.695382	-0.731888	-0.677921	-0.617729	-0.686551	-0.740044	-0.637566	-0.698603	-0.695829	-0.670622	-0.760688	-0.728164	-0.665011	-0.689184	-0.6736	-0.70841	-0.655446	-0.703111	-0.7035	-0.645428	-0.705712	-0.638567	-0.669462	-0.66533	-0.700987	-0.662964	-0.606149	-0.686366	-0.654611	-0.682993	-0.659814	-0.627657	-0.647667	-0.686991	-0.644096	-0.700598	-0.668097	-0.657353	-0.651212	-0.620547
BRWD3	-0.765614	-0.748524	-0.731701	-0.731822	-0.683408	-0.724993	-0.74934	-0.728417	-0.701219	-0.705218	-0.719349	-0.696262	-0.73385	-0.714643	-0.745297	-0.662619	-0.743186	-0.72674	-0.678964	-0.693329	-0.736331	-0.739054	-0.649738	-0.671286	-0.739156	-0.716237	-0.739698	-0.703107	-0.681852	-0.749181	-0.674799	-0.695926	-0.722295	-0.719362	-0.715797	-0.724597	-0.761622	-0.621048	-0.708872	-0.692349	-0.683166	-0.682069	-0.708833	-0.678683	-0.720184	-0.662772	-0.655388	-0.71558	-0.63252
BZW1	-0.708782	-0.760276	-0.682911	-0.701034	-0.634395	-0.661835	-0.668716	-0.737854	-0.674787	-0.68425	-0.663621	-0.698947	-0.714171	-0.693987	-0.7037	-0.706888	-0.677797	-0.750251	-0.687145	-0.684222	-0.757406	-0.680366	-0.624785	-0.713099	-0.709471	-0.707245	-0.690691	-0.76062	-0.660853	-0.660636	-0.679123	-0.699115	-0.706888	-0.665661	-0.668914	-0.730157	-0.687719	-0.700843	-0.690225	-0.619378	-0.647353	-0.683701	-0.700224	-0.686093	-0.717091	-0.679563	-0.680009	-0.647959	-0.694102
C20orf194	0	0	0	0	0	0	0	0	0	0	0	0	0	0	0	0	0	-0.612307	0	0	0	0	0	0	0	0	0	0	0	0	0	0	0	0	0	0	0	0	0	0	0	0	0	0	0	0	0	0	0
C2CD5	0	0	0	0	0	0	0	0	0	0	0.603925	0	0.662234	0	0	0.653873	0	0	0	0	0	0	0.60492	0	0	0.622139	0	0	0.650111	0	0.625487	0	0	0	0	0	0	0	0	0	0	0	0	0	0	0	0	0	0
C4A	0	0	0	-0.604589	0	0	0	0	0	0	0	0	0	0	0	-0.656342	0	0	0	0	0	0	0	0	0	0	0	-0.614115	-0.626697	0	0	0	0	0	0	0	0	0	0	0	0	0	0	0	0	0	0	0	0
C4orf33	0	0	-0.601942	-0.617451	0	0	0	0	0	0	-0.660144	-0.622111	0	-0.620678	-0.671259	-0.688948	-0.614071	-0.603575	-0.606534	-0.619579	-0.612324	0	0	0	0	-0.611182	0	-0.606004	0	-0.626749	0	-0.619007	0	-0.624472	-0.626544	-0.633604	-0.609595	0	0	0	0	0	-0.615614	0	-0.638667	-0.645809	0	-0.652562	-0.649967
C6orf136	0.666995	0.647836	0.628664	0.609116	0.682366	0.633103	0.645954	0.634302	0.637938	0.656886	0.670363	0	0.706525	0.619684	0	0.638862	0.607171	0	0.619531	0.616749	0	0.626846	0.652709	0.639551	0	0.618102	0.647052	0.632389	0.669935	0.608918	0.652065	0.634608	0.621744	0.632319	0.608899	0	0	0.625647	0.604479	0.605838	0.621043	0.61152	0	0.664125	0	0.653544	0.676237	0	0.625469
C6orf141	0.603123	0.619933	0	0	0.650185	0.62939	0.624703	0	0	0.642405	0	0	0.690577	0	0	0.678907	0	0	0	0	0	0	0	0	0	0	0.609704	0	0.687032	0	0.610667	0	0	0	0.613818	0	0	0	0	0	0	0	0	0	0	0	0	0	0
CACHD1	-0.610714	-0.618533	-0.616097	-0.667302	0	-0.642085	0	0	-0.648629	-0.61148	0	0	0	-0.626256	-0.655848	0	0	-0.631001	-0.62354	-0.604386	-0.602315	-0.628846	0	0	-0.607806	0	0	-0.605262	0	-0.63486	0	0	0	0	-0.610287	0	-0.627398	-0.605593	0	-0.602545	-0.623233	0	0	0	-0.619145	0	0	0	-0.612659
CAMSAP1	0	-0.646414	-0.654232	-0.643633	0	0	0	-0.632857	-0.610646	-0.604945	0	-0.639078	0	-0.6278	-0.706292	0	-0.629005	0	-0.633061	-0.641132	-0.654468	-0.649105	-0.61833	0	0	0	0	0	-0.658842	-0.616035	0	-0.645438	0	0	-0.663402	-0.612177	-0.627704	-0.636	0	-0.623349	-0.619924	0	-0.633539	0	-0.65142	-0.615327	-0.635018	0	-0.644596
CAPRIN1	0	0	0	0	0	0	0	0	0	0	0	0	0	0	0	0	0	-0.621824	0	0	0	0	0	0	0	0	0	0	0	0	0	0	0	-0.609196	0	-0.626378	0	0	0	0	0	0	0	0	0	0	0	0	0
CAPZA2	-0.686069	-0.704658	-0.667959	-0.658203	-0.685011	-0.613546	-0.632313	-0.662845	-0.634838	-0.669515	-0.656608	-0.638305	-0.710148	-0.638077	-0.640947	-0.641993	-0.637044	-0.649709	-0.667653	-0.634103	-0.689634	-0.693281	-0.643989	-0.635284	-0.687963	-0.682058	-0.655945	-0.680203	-0.73313	-0.643823	-0.659446	-0.621243	-0.733615	-0.664522	-0.622371	-0.62686	-0.604293	-0.656532	-0.687364	-0.629743	-0.626363	-0.661563	-0.610976	-0.680706	-0.655633	0	-0.676746	-0.603343	-0.669387
CARM1	0.621001	0.61919	0.611142	0	0.66925	0.650266	0.640011	0.63834	0	0.643366	0	0	0.632397	0	0	0.625898	0	0.649666	0.618042	0.649569	0.634514	0	0.641535	0.62822	0	0.643238	0.619547	0.6451	0.606257	0	0.667165	0.633494	0	0.63725	0.603891	0	0	0.638404	0	0.615931	0.629891	0	0	0.667223	0.642275	0.615172	0	0	0.608023
CARMIL1	-0.623914	0	0	0	0	0	0	0	0	0	0	0	0	0	0	0	0	0	0	0	0	0	0	0	-0.606544	0	0	0	0	0	0	0	0	0	0	0	0	0	0	0	0	0	0	0	0	0	0	-0.609924	0
CBX3	-0.650704	0	0	0	-0.625725	0	0	0	0	0	0	-0.625423	0	0	0	-0.648179	0	0	0	0	0	0	0	-0.646068	0	0	0	0	0	0	0	0	0	0	0	0	0	0	0	0	0	0	-0.616465	0	0	0	0	-0.618768	0
CCDC12	0.610482	0	0	0	0.608951	0.625233	0	0	0.608237	0.643122	0	0.609226	0.653339	0	0	0	0	0	0	0.602645	0	0	0.606617	0.6236	0	0	0	0	0.648945	0	0.613626	0	0	0	0	0	0	0	0	0	0	0.608849	0	0.605851	0	0	0	0	0
CCDC124	0.66996	0.646361	0.665266	0.651891	0.68042	0.671612	0.681517	0.655322	0.67482	0.693374	0.642559	0.6271	0.747761	0.605783	0.60489	0.655686	0.630594	0	0.633062	0.633214	0	0.642681	0.671242	0.663594	0.618807	0.636991	0.652726	0.642961	0.750541	0.609317	0.688814	0.61248	0.660035	0.629491	0.626327	0.602945	0	0.617104	0.631277	0.604916	0.640761	0.637355	0	0.646201	0	0	0.691799	0	0.628713
CCDC170	-0.665323	-0.620247	-0.679747	-0.604911	0	0	-0.630443	-0.624627	0	0	-0.602048	-0.655922	0	-0.663245	-0.617945	-0.612563	-0.638726	-0.671624	-0.684173	0	-0.654636	0	-0.612888	0	-0.618251	-0.625405	0	0	0	-0.60662	0	-0.633217	-0.602774	0	0	-0.628472	-0.602947	-0.679639	-0.615394	0	0	0	-0.676412	0	-0.640996	-0.655082	0	-0.622032	0
CCDC28A	0.602914	0.611032	0	0	0	0	0	0	0	0	0	0	0.664016	0	0	0	0	0.61271	0	0	0	0	0.610401	0	0	0.614553	0	0.604342	0.626198	0	0.602423	0	0.60528	0	0	0	0	0.60843	0	0	0.615305	0	0	0.616804	0	0	0	0	0
CCDC66	-0.675445	-0.710843	-0.678263	-0.657787	-0.655695	-0.643675	-0.639185	-0.686062	-0.652704	-0.631336	-0.614182	-0.718525	-0.619717	-0.708655	-0.674022	-0.60299	-0.673168	-0.705684	-0.675623	-0.66713	-0.712826	-0.640429	-0.6368	-0.692617	-0.687203	-0.62985	-0.623498	-0.64474	0	-0.646678	0	-0.666459	-0.674182	-0.635034	-0.618416	-0.65648	-0.643656	-0.691419	-0.690889	-0.603704	0	-0.631648	-0.729272	-0.645645	-0.692356	-0.650122	-0.616324	-0.632592	-0.63145
CCDC88C	0	0	0	0	0	0	0	0	0	0	0	0	0	0	0	0	0	0	0	-0.616214	-0.605256	0	0	0	0	0	0	0	0	0	0	0	0	0	0	0	0	0	0	0	0	0	0	0	0	0	0	0	0
CCDC91	-0.654114	-0.691488	-0.650466	-0.702482	0	-0.612646	-0.618493	-0.643656	0	-0.643178	-0.610082	-0.669907	0	-0.682459	-0.653891	-0.623065	-0.622855	-0.701844	0	-0.627518	-0.715095	-0.671191	0	0	-0.691278	-0.680731	-0.650454	-0.661549	0	-0.677141	-0.628938	-0.639626	-0.644204	0	-0.612423	-0.611785	-0.622951	-0.629378	-0.602411	0	0	-0.655549	-0.659024	0	-0.666211	-0.632191	0	-0.649975	0
CCNDBP1	0.701723	0.696786	0.650306	0.690696	0.70495	0.645523	0.643176	0.635554	0.623819	0.695523	0.638309	0.662536	0.714401	0.6082	0.632754	0.705938	0.649655	0.631154	0.677456	0	0	0.67685	0.65845	0.620018	0.645197	0.644119	0.689127	0.606147	0.72312	0.654942	0.649955	0.641486	0.665867	0.648424	0.683559	0.606223	0.648718	0	0.686046	0.685855	0.604884	0.656734	0.622346	0.629706	0.620624	0.613519	0.614533	0.617639	0.626511
CCNI	-0.717946	-0.754811	-0.690582	-0.753657	-0.679256	-0.704573	-0.69032	-0.704452	-0.684913	-0.70553	-0.711218	-0.740827	-0.651082	-0.709279	-0.73693	-0.775333	-0.727135	-0.791263	-0.699599	-0.668802	-0.747427	-0.729565	-0.672305	-0.688968	-0.721389	-0.746968	-0.720981	-0.725216	-0.681437	-0.731956	-0.675066	-0.693094	-0.686909	-0.683516	-0.746981	-0.752943	-0.720037	-0.647332	-0.715089	-0.697392	-0.67029	-0.634151	-0.668664	-0.662899	-0.750392	-0.66339	-0.613145	-0.706563	-0.685174
CCNL2	0.682176	0.696823	0	0	0.650445	0.604999	0	0.663116	0.613582	0	0.622209	0	0.662906	0.615909	0	0.640651	0.631341	0.667879	0.654699	0	0.611088	0	0	0.655974	0.622694	0.63972	0.656516	0	0	0	0	0.623453	0.664053	0.643176	0	0	0	0	0.629734	0	0.619576	0.6148	0	0.679058	0.609781	0.605528	0.61649	0	0
CCNY	0.698722	0.652694	0.664129	0.653154	0.705998	0.670481	0.669799	0.652254	0.699666	0.695507	0.693626	0.642048	0.764526	0.655711	0.616986	0.703805	0.654378	0.659678	0.663428	0.63643	0.644078	0.652956	0.691298	0.631986	0.625717	0.687287	0.671712	0.677076	0.716164	0.637733	0.656011	0.626348	0.711547	0.641993	0.647924	0.614588	0.602822	0.633574	0.65198	0.610341	0.656023	0.666157	0	0.709124	0.623428	0.604059	0.686292	0.633562	0.634633
CCP110	-0.669558	-0.64653	-0.632902	-0.641996	-0.63875	0	0	0	-0.644425	0	-0.621608	0	0	-0.658111	-0.616978	0	-0.626027	-0.613815	-0.606042	0	-0.642914	0	0	0	0	0	0	0	0	-0.617246	0	-0.615282	0	0	0	0	0	-0.621653	0	0	-0.645879	-0.603969	-0.644037	-0.606399	-0.640567	-0.613471	0	0	-0.611622
CCS	0.627307	0	0.637702	0	0.645859	0.665292	0.676026	0.628818	0.657205	0.609086	0	0	0.652014	0	0	0	0.614016	0	0.617689	0	0.602568	0.61672	0.665413	0.620572	0.631956	0	0	0.609271	0.609768	0	0.610521	0	0	0	0.608429	0	0	0.635451	0.632473	0	0.628601	0.643245	0	0.609743	0	0	0.602944	0	0
CCT7	-0.734066	-0.698376	-0.70678	-0.671728	-0.663546	-0.620555	-0.673207	-0.678315	-0.642299	-0.647222	-0.712175	-0.724696	0	-0.734168	-0.717723	-0.697209	-0.725222	-0.70548	-0.692344	-0.656265	-0.720662	-0.639755	-0.678398	-0.674992	-0.648574	-0.685603	-0.633863	-0.673647	-0.670593	-0.642911	-0.661366	-0.665427	-0.639289	-0.684022	-0.633034	-0.672199	-0.647286	-0.728321	-0.661366	-0.616391	-0.662513	-0.6131	-0.713546	-0.662303	-0.718813	-0.669898	-0.677065	-0.619598	-0.65965
CD109	0	0	0	0	0	0	0	0	-0.612209	0	0	0	0	0	0	0	0	0	0	0	0	0	0	0	0	0	0	0	0	0	0	-0.60999	0	0	0	0	0	0	0	0	0	0	0	0	0	0	0	0	0
CD276	-0.726921	-0.674915	-0.681922	-0.624509	-0.626077	-0.631612	-0.664183	-0.654331	-0.684875	-0.675878	-0.639455	-0.656695	-0.627314	-0.692335	-0.668819	0	-0.658776	-0.684435	-0.672708	-0.61463	-0.647413	-0.638996	-0.630898	-0.647961	-0.617756	-0.634552	-0.633461	0	-0.624234	-0.634169	-0.649141	-0.686769	-0.625063	0	-0.661754	-0.642981	-0.661275	-0.610474	-0.634443	-0.623074	0	-0.691691	-0.662257	-0.626332	-0.604212	-0.677529	-0.620032	-0.629961	-0.610111
CD36	0.634108	0.609845	0.642839	0.605495	0.640517	0.649932	0.6751	0.620018	0.650097	0.681433	0.639854	0	0.694387	0	0	0	0	0	0.613168	0.622686	0	0	0.651973	0.662739	0	0	0.614112	0.619087	0.700676	0	0.665915	0	0.642374	0	0.603027	0	0	0	0	0	0.614667	0.609118	0	0	0	0	0.648076	0	0
CD46	-0.740564	-0.743414	-0.701657	-0.709412	-0.733683	-0.697563	-0.691511	-0.693877	-0.723339	-0.727561	-0.703086	-0.739126	-0.697238	-0.710987	-0.719979	-0.735086	-0.694451	-0.753184	-0.760772	-0.681995	-0.713748	-0.69581	-0.69359	-0.671054	-0.666654	-0.684267	-0.693437	-0.701243	-0.664262	-0.695988	-0.70146	-0.711963	-0.687673	-0.679465	-0.759962	-0.691594	-0.673701	-0.689847	-0.692181	-0.712913	-0.642332	-0.718212	-0.710534	-0.662407	-0.703194	-0.7063	-0.652057	-0.683885	-0.730826
CD82	-0.674478	-0.643864	-0.737244	-0.640688	-0.642512	-0.693761	-0.725537	-0.692333	-0.70478	-0.66499	0	-0.682683	-0.654532	-0.666826	-0.675843	-0.610832	-0.716973	-0.69547	-0.687755	-0.638531	-0.715831	-0.66138	-0.696695	-0.699641	-0.646299	-0.664001	-0.609219	-0.633355	-0.686741	-0.672559	-0.644227	-0.626487	-0.666647	-0.662866	-0.655208	-0.708664	-0.6957	-0.608983	-0.7105	-0.675301	-0.705839	-0.620741	-0.635	-0.635261	-0.661604	-0.608696	-0.641192	-0.607714	0
CD9	-0.63044	-0.648648	0	0	0	-0.605784	-0.630459	-0.670332	-0.626479	-0.60373	0	0	0	0	0	0	-0.615178	-0.671122	0	-0.618385	-0.660185	0	0	0	0	0	-0.615325	0	-0.639521	0	0	0	-0.608507	-0.606256	0	0	0	0	0	0	0	0	0	0	0	0	0	0	0
CDIPT	0.717455	0.68943	0.716173	0.698474	0.714904	0.69619	0.710669	0.669811	0.698206	0.691879	0.707716	0.656007	0.764824	0.661609	0.656322	0.665015	0.676718	0.606248	0.655977	0.663756	0.652042	0.71646	0.715643	0.689589	0.688435	0.698391	0.683581	0.721237	0.71336	0.681661	0.724381	0.640874	0.707626	0.647966	0.6733	0.703468	0.616931	0.632576	0.667566	0.654064	0.657801	0.695113	0.620152	0.669065	0	0.629311	0.676897	0.669447	0.616957
CDK11A	-0.712539	-0.745605	-0.721831	-0.678045	-0.626614	-0.690806	-0.708758	-0.723725	-0.684799	-0.645299	-0.695194	-0.669358	-0.648335	-0.664513	-0.709434	-0.646192	-0.72009	-0.702094	-0.691635	-0.717536	-0.713732	-0.663633	-0.667402	-0.681228	-0.71333	-0.65461	-0.684219	-0.633144	-0.675903	-0.710314	-0.655898	-0.706947	-0.699517	-0.705627	-0.67008	-0.660732	-0.68844	-0.635644	-0.656198	-0.65204	-0.628432	-0.621666	-0.697808	-0.677676	-0.699664	-0.669806	-0.644253	-0.687458	-0.643762
CDK5RAP2	-0.625931	-0.652911	-0.654773	-0.621779	0	-0.645941	-0.625414	-0.690183	-0.65893	-0.637919	-0.603625	-0.680389	-0.604651	-0.670071	-0.630904	0	-0.650092	-0.613821	0	-0.637595	-0.659096	-0.646694	0	-0.643193	-0.660965	-0.633022	-0.657279	0	-0.621696	-0.621939	0	-0.642606	-0.652662	-0.604702	-0.611213	-0.629993	0	-0.60754	-0.624834	0	0	-0.613706	-0.663987	-0.607719	-0.628003	-0.630426	-0.651042	-0.658695	0
CDK9	0.715646	0.716947	0.716927	0.712304	0.703126	0.650817	0.673285	0.682418	0.690958	0.709242	0.647527	0.664352	0.779747	0.670365	0.650313	0.643949	0.66437	0.667922	0.672431	0.695544	0.709536	0.714931	0.662973	0.701302	0.70032	0.68048	0.685218	0.668866	0.695945	0.722093	0.650084	0.673407	0.727138	0	0.671876	0.66981	0.641468	0.651468	0.614408	0.690728	0.683503	0.733477	0.658107	0.68546	0	0.642533	0.655473	0.688126	0.642067
CDKN2AIP	0	-0.624662	-0.617035	0	0	-0.636499	-0.630338	-0.605294	-0.602634	0	0	0	0	-0.605996	-0.632539	-0.647545	-0.629764	-0.666231	-0.616525	-0.616405	-0.63361	-0.610632	0	0	0	0	0	-0.620332	0	0	-0.645676	0	0	-0.614025	0	-0.637449	-0.62935	0	0	-0.632621	0	0	0	-0.601857	-0.639056	0	0	0	0
CEACAM1	0.703834	0.66837	0.667133	0.688567	0.737671	0.71222	0.683893	0.675015	0.72713	0.741287	0.665501	0.660684	0.749322	0.667248	0.655725	0.703598	0.622512	0.660884	0.695002	0.705512	0.634865	0.715294	0.69636	0.648633	0.696583	0.7128	0.726754	0.660909	0.733743	0.724101	0.645413	0.700008	0.688191	0.657701	0.690047	0.621568	0.68983	0.683893	0.672184	0.714108	0.683491	0.672356	0.638072	0.694919	0.650157	0.650891	0.655259	0.681916	0.683102
CENPC	0	0	-0.605594	-0.650348	0	0	0	0	0	0	0	0	0	0	0	0	0	0	0	0	-0.602208	0	0	0	0	0	0	0	0	-0.622366	0	0	0	0	0	0	0	0	0	0	0	0	0	0	0	0	0	-0.609803	0
CENPF	-0.719185	-0.662046	-0.680544	-0.633238	-0.691014	-0.636458	-0.633512	-0.627849	-0.670973	-0.617628	-0.663143	-0.690674	-0.603492	-0.678695	-0.643401	-0.630311	-0.699137	-0.627601	-0.665649	0	-0.638377	-0.675219	-0.652845	-0.609326	-0.661874	0	-0.628187	-0.614784	-0.605003	-0.68011	0	-0.649185	-0.645946	-0.635278	-0.671273	-0.64703	-0.644269	0	-0.651366	-0.668065	0	-0.631159	-0.705488	-0.626734	-0.619445	-0.667517	-0.603976	-0.701191	0
CENPN	0	0	0	0	0	0	0	0	0	0	0	0	0	0	0	-0.601911	0	0	0	0	0	0	0	0	0	0	0	0	-0.607632	0	0	0	0	0	0	0	0	0	0	0	0	0	0	0	0	0	0	0	0
CEP131	0	0	-0.682612	-0.644586	-0.61756	-0.690456	-0.645804	-0.612657	-0.736594	-0.62851	0	0	-0.658762	0	0	0	-0.607663	-0.608773	-0.645734	-0.670835	-0.611725	-0.636953	0	0	0	0	0	-0.630283	-0.621757	0	-0.623204	0	-0.631596	0	-0.61624	-0.638891	-0.636889	-0.673927	0	-0.626935	-0.603901	-0.65794	0	0	0	0	-0.644988	0	-0.639204
CEP170	0	-0.649915	0	-0.605695	0	0	0	-0.628513	0	0	0	-0.640832	0	0	-0.602175	-0.643213	0	-0.679608	-0.634616	0	-0.635554	0	0	-0.613195	-0.603782	0	0	0	0	0	0	-0.617799	0	0	0	0	-0.602723	0	0	0	0	0	-0.662039	0	-0.641835	-0.611836	0	-0.614183	-0.623424
CEP295	-0.686633	-0.682481	-0.695037	-0.735581	-0.639674	-0.658166	-0.679752	-0.673209	-0.676149	-0.673254	-0.681793	-0.681924	-0.638787	-0.705144	-0.668242	-0.687168	-0.692754	-0.653639	-0.659104	-0.645583	-0.697027	-0.687602	-0.671041	-0.62743	-0.695018	-0.663185	-0.68632	-0.686416	-0.606884	-0.693979	-0.636338	-0.698353	-0.626072	-0.64818	-0.689834	-0.635044	-0.667547	-0.627774	-0.623119	-0.668503	-0.649685	-0.626792	-0.713485	0	-0.70561	-0.687972	-0.654072	-0.693328	-0.644571
CEP350	-0.752887	-0.73509	-0.728248	-0.714257	-0.681826	-0.710202	-0.689236	-0.687648	-0.708818	-0.6651	-0.713703	-0.677086	-0.697474	-0.692386	-0.685218	-0.655669	-0.722649	-0.720615	-0.669455	-0.609048	-0.691416	-0.676782	-0.689414	-0.680111	-0.717337	-0.697411	-0.682336	-0.737086	-0.681048	-0.69222	-0.658143	-0.651218	-0.700605	-0.667785	-0.688133	-0.690479	-0.665884	-0.687017	-0.640582	-0.681616	-0.694515	-0.699049	-0.717656	-0.701932	-0.675437	-0.675679	-0.672185	-0.670967	-0.641953
CEP85L	0	0	0	0	0	0	0	0	0	0	0	0	0	0	0	0	0	0	0	-0.631108	-0.617347	0	0	0	0	0	0	0	0	0	0	0	0	0	0	0	0	-0.611697	0	0	0	0	0	0	0	0	0	0	0
CFAP44	0	0	0	0	0	0	0	0	0	0	0	0	0	0	0	0	0	0	0	0	0	0	0	0	0	0	0	0	0	0	0	0	0	0	0	0	0	0	0	-0.610968	0	0	0	0	0	0	0	0	0
CFAP69	0	0	0	0	0	0	0	0	0	0	0	0	0	0	-0.605783	0	0	0	0	0	0	0	0	0	0	0	0	0	0	0	0	-0.615986	0	0	0	0	0	0	0	0	0	0	-0.634142	0	0	0	0	0	-0.638395
CFDP1	0.614474	0	0.604059	0.611272	0.610264	0	0	0	0.605016	0.604537	0.603109	0	0.731647	0.627784	0	0	0	0	0	0	0	0.639615	0.688775	0	0	0.639392	0	0.616253	0.656803	0	0	0	0.614825	0	0.609703	0.641624	0	0	0	0.628052	0.700377	0	0	0	0	0	0	0	0.604824
CGNL1	-0.759072	-0.736574	-0.733953	-0.708497	-0.664235	-0.688403	-0.674629	-0.719057	-0.725498	-0.660728	-0.713943	-0.689511	-0.731441	-0.710148	-0.702388	-0.618545	-0.708873	-0.736185	-0.681102	-0.66598	-0.744628	-0.711054	-0.688282	-0.680407	-0.694219	-0.716755	-0.723081	-0.697809	-0.636999	-0.699544	-0.620043	-0.673328	-0.707968	-0.707355	-0.645111	-0.69214	-0.635278	-0.692408	-0.686937	0	-0.665619	-0.703306	-0.710429	-0.695603	-0.708242	-0.639212	-0.670306	-0.641393	-0.684118
CHRD	0.678568	0.645706	0.653677	0.629457	0.696041	0.639629	0.657536	0.644379	0.696781	0.703604	0.646254	0.635794	0.759316	0.629361	0.602443	0.690684	0.606193	0.67867	0.647791	0.628224	0.649724	0.635018	0.660871	0.628998	0.618775	0.666387	0.647836	0.644813	0.678115	0.621989	0.647485	0.618131	0.655603	0.610759	0.684224	0.632977	0.647058	0.62065	0.669767	0.63894	0.662912	0.687311	0	0.650871	0.613922	0	0.648442	0.604063	0.640974
CIITA	-0.64932	-0.637759	-0.664402	-0.663369	0	-0.604318	-0.651559	-0.621536	-0.617531	0	-0.616817	0	-0.683163	-0.62459	-0.629941	0	-0.700266	-0.630891	0	-0.604584	-0.650812	-0.640048	0	-0.618016	-0.621568	-0.630259	-0.62371	-0.669153	0	-0.643358	0	-0.612238	-0.652228	-0.643415	0	-0.681479	-0.629207	0	0	0	-0.645551	0	-0.647356	-0.637956	-0.606027	-0.626242	-0.621906	-0.634506	0
CIRBP	-0.609977	-0.650184	0	-0.614467	-0.636224	-0.643386	-0.618554	-0.609442	-0.618344	0	-0.617865	-0.612934	-0.610641	0	-0.612732	-0.681048	-0.617304	-0.676743	-0.614148	-0.628418	-0.64989	0	0	-0.680735	-0.6152	-0.653366	0	-0.616609	0	-0.608887	0	0	0	0	-0.625218	-0.624045	0	0	0	0	0	0	0	0	-0.624937	0	0	0	0
CLCF1	0.701337	0.680047	0.707408	0.665882	0.720285	0.68867	0.698875	0.701757	0.696808	0.712523	0.69207	0.676209	0.768342	0.645996	0.66307	0.677828	0.650244	0.621486	0.672828	0.690096	0.64333	0.678287	0.720138	0.699449	0.656099	0.676712	0.69302	0.67615	0.763979	0.6459	0.70605	0.652164	0.684614	0.665729	0.67888	0.637188	0.632686	0.67955	0.658229	0.646717	0.664364	0.708671	0.626773	0.68712	0.612162	0.645276	0.72563	0.644682	0.680577
CLCN6	0	0	0	-0.61514	0	0	0	0	0	0	0	0	0	-0.622545	-0.613565	0	-0.60822	0	0	0	0	0	0	0	0	0	0	0	0	0	0	0	0	0	0	-0.640333	0	0	0	0	0	0	0	0	-0.611122	0	0	0	0
CLHC1	0	0	0	0	0	0	0	0	0	0	0	0	0	0	0	0	0	0	0	0	0	0	0	0	0	0	0	0	0	0	0	0	0	0	0	0	0	0	0	0	0	0	-0.632562	0	0	0	0	0	0
CNOT8	0.701037	0.678617	0.679746	0.684058	0.735531	0.693243	0.674433	0.652932	0.66493	0.680926	0.645572	0.637635	0.761204	0.657614	0.617794	0.643601	0.649992	0.629014	0.643371	0.655156	0.617877	0.683822	0.703199	0.673126	0.652645	0.646815	0.666811	0.682132	0.714412	0.669088	0.680729	0.672258	0.677916	0.657614	0.628274	0.635449	0.633969	0.650744	0.625359	0.700431	0.71359	0.658545	0.604604	0.694672	0	0.653162	0.663342	0.609547	0.6411
CNST	0	0	0	0	0	0	0	0	0	0	0	0	0	0	0	0	0	0	0	0	-0.619428	0	0	0	0	0	0	0	0	0	0	0	0	0	0	0	0	0	0	0	0	0	0	0	0	0	0	0	0
COG3	-0.618077	-0.681203	-0.621228	-0.681605	0	-0.610489	-0.621062	-0.644873	0	-0.61369	-0.605368	-0.654532	-0.619276	-0.637533	-0.676063	-0.629307	-0.635046	-0.632362	-0.624658	-0.648085	-0.651595	-0.631488	-0.610368	-0.681962	-0.654636	-0.613964	-0.618403	-0.658233	0	-0.62256	0	-0.630002	-0.62221	-0.616528	0	-0.637782	-0.639657	-0.647214	-0.619308	-0.619015	-0.608123	0	-0.702738	0	-0.615922	-0.624289	0	0	0
COL12A1	-0.733409	-0.728569	-0.733384	-0.693601	-0.73295	-0.718354	-0.688519	-0.706156	-0.707922	-0.68403	-0.677551	-0.697705	-0.662006	-0.672852	-0.721823	-0.720586	-0.713381	-0.711098	-0.714324	-0.676825	-0.66543	-0.663192	-0.689361	-0.69383	-0.684719	-0.694219	-0.686032	-0.649756	-0.710696	-0.665423	-0.688379	-0.658326	-0.695093	-0.689603	-0.666871	-0.639069	-0.692663	-0.683277	-0.660979	-0.673311	-0.657663	-0.670748	-0.682538	-0.708496	-0.703178	-0.659691	-0.717876	-0.667936	-0.711736
COMMD7	0.630027	0.63421	0.618471	0	0.614261	0.605116	0	0	0	0.609542	0.659765	0	0.705441	0	0	0	0	0.638719	0	0	0	0	0.643215	0.624089	0	0.629478	0	0.652348	0.649325	0	0.640467	0	0.665881	0	0	0.611526	0	0	0	0.611034	0.648292	0.612201	0	0.62995	0	0	0	0	0
COPB2	0	0	0	0	0	0	0	0	0	0	0	0	0	0	0	0	0	0	0	0	0	0	0	0	0	0	0	0	0	0	0	0	0	0	0	0	0	0	0	0	0	0	0	0	0	0	-0.604431	0	0
COPRS	-0.606892	-0.684787	-0.619023	-0.661883	0	0	-0.602816	-0.671922	0	-0.609673	-0.613347	-0.632045	-0.604794	-0.676489	-0.672713	0	-0.638017	-0.626466	-0.614724	-0.649036	-0.703531	-0.645619	0	-0.641665	-0.657195	-0.632863	-0.645058	-0.630586	0	-0.633737	0	-0.655409	-0.620968	-0.609769	-0.612741	-0.637315	-0.627761	-0.648381	0	0	0	-0.606184	-0.627155	0	-0.673287	-0.605119	-0.613672	0	-0.615572
COPZ2	0.711637	0.67289	0.676028	0.654622	0.739115	0.679415	0.677488	0.654718	0.707032	0.712263	0.655483	0.616622	0.740097	0.630934	0.618554	0.658819	0.62629	0.628025	0.648806	0.653951	0.615237	0.656319	0.667564	0.650489	0.643116	0.650591	0.669305	0.639085	0.704889	0.62504	0.699755	0.628561	0.658258	0.630851	0.663539	0	0.610051	0.639308	0.647294	0.620837	0.634301	0.690443	0	0.670715	0	0.620276	0.682195	0.612883	0.620607
COQ9	0.636387	0.649422	0.616745	0	0.653038	0.627637	0.614889	0	0.612931	0.658172	0.626661	0	0.699676	0	0.60545	0.65117	0.602025	0.662655	0.647228	0.605066	0	0	0.632969	0.639065	0	0.633058	0.620839	0.612019	0.645322	0	0.67777	0	0.648287	0	0.615928	0	0.612102	0.607293	0.631011	0.612791	0	0.625794	0	0.699612	0	0	0	0.613313	0
CORO7	-0.643915	0	-0.657786	0	0	-0.631334	-0.619026	0	-0.638272	0	0	0	0	0	-0.611635	0	-0.606852	0	0	-0.620966	0	-0.631161	0	0	0	0	0	0	0	0	-0.619077	0	-0.606591	0	0	-0.650962	-0.612534	-0.602165	0	-0.62194	0	0	0	0	0	0	0	0	0
COX7A2	-0.749466	-0.759052	-0.733483	-0.720089	-0.650919	-0.705706	-0.699966	-0.71991	-0.682242	-0.661386	-0.686617	-0.741478	-0.613953	-0.734669	-0.749785	-0.703206	-0.762018	-0.811454	-0.702664	-0.712573	-0.781968	-0.737348	-0.636454	-0.716951	-0.707811	-0.701465	-0.690074	-0.692504	-0.646557	-0.730517	-0.640568	-0.710248	-0.694417	-0.716472	-0.693333	-0.745384	-0.713405	-0.667094	-0.716842	-0.648521	-0.660321	-0.605176	-0.726078	-0.67904	-0.749734	-0.710777	-0.611605	-0.689902	-0.665512
CREB3	0.670091	0.648549	0.660232	0.648205	0.664881	0.64323	0.648944	0.637236	0.63554	0.668146	0.683955	0.612978	0.714017	0	0	0	0.609387	0.618672	0.624105	0.646975	0.609737	0.661291	0.646668	0	0.632708	0.622792	0.670952	0.639902	0.661712	0.663268	0.63311	0.640877	0.663159	0.623193	0.621133	0	0.65006	0	0.603947	0.680288	0.641126	0	0.60424	0.631764	0	0.638243	0	0.633282	0
CRISP3	0.650944	0.663909	0.612165	0	0.635123	0.609117	0.603869	0	0.626514	0.60774	0	0	0.645517	0	0	0.607102	0.610157	0	0.621253	0	0	0.608696	0	0	0	0	0	0	0.656562	0	0	0	0.610214	0	0.638362	0	0	0	0	0.618306	0	0.632738	0	0	0	0	0	0	0.611687
CRYAB	0.680125	0.644288	0.676573	0.634823	0.678301	0.659282	0.657343	0.652643	0.661004	0.676337	0.656827	0.630994	0.67663	0.616977	0.655245	0.629644	0.60861	0.615147	0.617883	0.660087	0.612449	0.624778	0.652917	0.64055	0.611837	0.632546	0.66411	0.614254	0.696912	0.604234	0.643516	0.606677	0.62405	0.626149	0.622124	0	0.634262	0.643841	0.620951	0	0	0.681675	0.648503	0.611135	0	0.634772	0.66552	0	0
CRYBG3	0	0	0	0	0	0	0	0	0	0	0	0	0	0	0	0	0	0	0	0	0	0	0	0	0	0	0	0	0	0	0	0	0	-0.608904	0	0	0	0	0	0	0	0	-0.604051	0	0	0	0	0	0
CSE1L	0	0	0	0	-0.604672	0	0	0	0	0	0	0	0	0	0	0	0	0	0	0	0	0	0	0	0	0	0	0	0	0	0	0	0	0	0	0	0	0	0	0	0	0	0	0	0	0	0	0	0
CSNK1G2	0.680804	0.658756	0.667373	0.661798	0.688776	0.73884	0.709076	0.69345	0.697385	0.701225	0.672239	0.628053	0.716238	0.656894	0.664643	0.677105	0.645676	0.642162	0.684343	0.658767	0.63074	0.677009	0.671416	0.677519	0.669452	0.690389	0.689063	0.671907	0.717839	0.670861	0.684535	0.675982	0.659369	0.669484	0.651722	0.637066	0.690632	0.679471	0.673642	0.669184	0.722373	0.681773	0.630523	0.664094	0.632984	0.661849	0.663131	0.645261	0.634853
CSNK2A3	0	0	0	0	0	0	0	0	0	0	0	0	0	0	0	0	0	0	0	0	0	0	0	0	0	0	0	0	0	0	0	0	0	0	0	0	0	0	0	0	0	0	0	0	0	0	0	0	0
CST3	0.701674	0.728209	0.662174	0.710334	0.707311	0.699263	0.706323	0.67547	0.659406	0.721794	0.637501	0.67125	0.736143	0.666613	0.6666	0.676669	0.696292	0.673838	0.676242	0.621056	0.621481	0.689322	0.667193	0.699327	0.676095	0.657582	0.676012	0.641914	0.715525	0.656135	0.678104	0.66783	0.676829	0.641805	0.705838	0.630626	0.665688	0.606195	0.636519	0.658641	0.670687	0.648049	0.634452	0.687134	0.650689	0.639178	0.655771	0.635543	0.643215
CTBP1	0.628199	0.646527	0.629934	0.6292	0	0.605668	0.621484	0.618518	0	0	0	0.620343	0	0.635609	0.647873	0	0.653638	0	0	0	0	0	0.640928	0.648798	0.608965	0.611803	0.623658	0	0.656578	0	0	0.602581	0	0.61114	0.60959	0	0.607868	0	0	0.618792	0	0	0.602894	0.603672	0.633715	0.617275	0.651438	0	0
CTC1	-0.618861	-0.655384	-0.636176	-0.642878	-0.622739	-0.659313	-0.621833	-0.626527	-0.662176	-0.619741	-0.610596	-0.608464	-0.630468	-0.602536	-0.627535	-0.661366	-0.607491	-0.684509	-0.647489	-0.643275	-0.682245	-0.628893	-0.627656	0	0	-0.631431	0	-0.657731	0	-0.612522	-0.628899	0	-0.628383	0	-0.602434	-0.645091	-0.633944	-0.629684	-0.63154	-0.650225	0	-0.644766	-0.605514	-0.607701	-0.647362	0	0	0	-0.630953
CTNNAL1	0.671477	0.6544	0.646856	0.66394	0.683708	0.655343	0.647991	0	0.666286	0.684384	0.657231	0.643611	0.637788	0.661242	0.695461	0.692948	0.643871	0.646518	0.700862	0.632946	0.619346	0.629077	0.628229	0.62673	0.659986	0.655018	0.631443	0.612235	0.612886	0.678523	0.607478	0.657658	0	0.606075	0.694421	0	0.661561	0.61992	0.663818	0.637118	0	0.672453	0.652104	0.631487	0.657021	0.672434	0	0.677235	0.64618
CTSD	-0.64811	0	0	0	0	0	0	0	0	-0.602206	-0.639659	-0.624209	0	0	-0.631801	-0.640998	0	0	-0.601951	0	0	-0.603354	0	-0.638778	0	-0.610842	0	-0.610128	0	-0.631042	0	0	-0.607647	0	0	-0.668909	0	0	-0.730936	0	-0.637043	0	-0.618847	0	0	-0.602736	0	0	0
CXCL13	0.690163	0.649925	0.655537	0.634656	0.71239	0.658981	0.668459	0.644287	0.686004	0.704341	0.67772	0.613754	0.739827	0.611524	0.609591	0.680118	0.617653	0.614572	0.640875	0.622948	0.605509	0.648413	0.665448	0.646921	0.624675	0.64354	0.658937	0.663682	0.702064	0.616147	0.661743	0.616473	0.65305	0.616147	0.654453	0	0	0.632909	0.646136	0.613769	0.629547	0.674728	0.616014	0.652348	0	0.632271	0.683734	0.602582	0.603194
CXCL14	0.705369	0.682726	0.689946	0.670231	0.729166	0.692478	0.700751	0.674364	0.700847	0.72009	0.689838	0.648026	0.781468	0.648736	0.640993	0.67918	0.652704	0.621986	0.674887	0.666172	0.616086	0.680685	0.712857	0.693269	0.657742	0.679301	0.687759	0.675538	0.750655	0.645241	0.714439	0.647078	0.691037	0.661378	0.668407	0.636082	0.634334	0.665639	0.669274	0.650612	0.674077	0.687478	0	0.69767	0.609382	0.63258	0.71264	0.634079	0.656556
CYP20A1	-0.695826	-0.632405	-0.693135	0	-0.630907	-0.659132	-0.639363	-0.623503	-0.696413	0	-0.670458	-0.645961	0	-0.637985	-0.652659	0	-0.645045	-0.710679	-0.677237	-0.646338	-0.677141	0	-0.638814	-0.621711	-0.603536	-0.621169	0	0	0	-0.618139	-0.656441	-0.626698	-0.615977	-0.665815	0	-0.613356	-0.622323	-0.637284	-0.623388	-0.623713	-0.621615	0	-0.684654	-0.637724	-0.644031	-0.609887	0	0	0
CYP4V2	0	0	0	0	0	0	0	0	0	0	0	0	0	0	0	0	0	0	0	0	0	0	0	0	0	0	0	0	0	0	0	0	0	0	0	0	0	0	0	0	0	0	-0.606999	0	0	0	0	0	0
DAXX	0	0	0	0	0	0	0	0	0	0	0	0	0.641158	0	0	0.650482	0	0	0	0	0	0	0	0	0	0.638683	0	0	0.610379	0	0	0	0	0	0	0.603951	0	0	0	0	0.605265	0	0	0.617305	0	0	0	0	0
DCN	0.662531	0.651019	0.610928	0.618288	0.63561	0.636203	0.610048	0.627402	0	0.640138	0.660987	0.616367	0.719816	0.625865	0	0	0	0.605654	0	0	0.605756	0.639494	0.648806	0.620673	0.637058	0.642109	0.666491	0.66977	0.668111	0	0.652301	0.606872	0.655611	0.635604	0	0.621369	0.645177	0	0.693501	0.624035	0.603065	0.621114	0	0.634583	0	0	0	0	0
DCXR	0.684897	0.662184	0.669615	0.647112	0.712069	0.671802	0.683347	0.658523	0.674921	0.691429	0.683443	0.640738	0.744299	0.639617	0.64796	0.638195	0.642226	0.604868	0.653241	0.650079	0	0.679239	0.686358	0.668664	0.668135	0.656322	0.671298	0.64421	0.724456	0.630426	0.698457	0.632544	0.661195	0.669072	0.655027	0.619959	0.66499	0.649497	0.679724	0.637008	0.637844	0.67413	0	0.656705	0	0.615373	0.676822	0.618741	0.651915
DDX17	-0.662721	-0.648717	-0.607371	-0.644694	-0.669767	-0.630844	-0.628102	-0.60572	-0.663046	-0.614367	-0.650235	-0.616491	-0.6554	-0.65292	-0.651364	-0.659182	-0.624678	-0.612925	-0.64009	-0.628422	-0.627611	0	-0.615923	-0.656357	-0.621215	-0.624735	0	-0.669862	0	-0.602659	-0.646785	-0.605815	0	-0.617185	0	-0.620839	0	-0.656083	-0.628982	0	-0.607167	0	-0.657651	-0.602946	-0.627917	-0.608455	-0.641391	0	-0.613244
DDX21	0	0	0	0	0	0	0	-0.607287	0	0	0	-0.615915	0	0	0	0	0	0	0	0	0	0	0	0	-0.608013	0	0	0	0	0	0	0	0	0	0	0	0	0	0	0	0	0	0	0	0	0	0	-0.602931	0
DDX39A	0	0	0	0	0.629405	0.603329	0	0	0	0.625751	0.620719	0.612976	0.651948	0	0	0.668994	0	0	0	0	0	0	0.618086	0.620955	0	0.611421	0	0.631369	0.617199	0	0.668095	0	0	0	0.609649	0.607283	0	0.617218	0	0	0	0	0	0	0	0.603418	0.619572	0	0
DDX49	0	0	0	0	0	0	0	0	0	0	0	0	0	0	0	0	0	0	0	0	0	0	0	0	0	0	0	0	0	0	0	0	0	0	0	0	0	0	0	0	0	0	0	0	0	0	0	0	0
DDX6	0	0	0	0	0	0	0	0	0	0	0	0	-0.605476	0	0	0	0	0	0	0	0	0	0	0	0	0	0	0	0	0	0	0	0	0	0	0	0	0	0	0	0	0	0	0	0	0	0	0	0
DDX60L	-0.679816	-0.672291	-0.633417	-0.694815	-0.680836	-0.651311	-0.65059	-0.655679	-0.648314	-0.666488	-0.6329	-0.668641	-0.630024	-0.686888	-0.691569	-0.722989	-0.685428	-0.67275	-0.700835	-0.602697	-0.647982	-0.673235	-0.619234	-0.690408	-0.657363	-0.660462	-0.630777	-0.643512	-0.622831	-0.667713	0	-0.668019	-0.614751	-0.64802	-0.637014	-0.652293	-0.667381	-0.62806	-0.668484	-0.676398	-0.647363	-0.604937	-0.695382	-0.608145	-0.68875	-0.655373	-0.632294	-0.654837	-0.671972
DESI1	0.634571	0.642867	0.670318	0.640571	0.637434	0.64205	0.656838	0.664828	0.636503	0.647541	0.666314	0.657116	0.642752	0.621613	0.659739	0.648829	0.626797	0.626077	0.673073	0.665068	0.680897	0.672391	0.66618	0.64286	0.609319	0.630789	0.6414	0.625426	0.689633	0.617915	0.677779	0.630936	0.64228	0.658981	0.660658	0.62711	0.628207	0.61405	0.64469	0.610027	0	0.650181	0.634864	0	0.629852	0.621938	0.635993	0.607431	0.608911
DIAPH1	0	0	0	0	0	0	0	0	0	0	0	0	0	0	0	0.620142	0	0	0	0	0	0	0.647136	0	0	0	0	0	0	0	0	0	0	0	0	0	0	0	0	0	0	0	0	0	0	0	0	0	0
DIDO1	0	0	-0.608443	0	0	0	0	0	0	0	0	0	0	0	0	0	0	0	0	0	0	0	0	0	0	0	0	0	0	0	0	0	0	0	0	0	0	-0.614839	0	0	0	0	0	0	0	0	0	0	0
DIMT1	0.629686	0	0	0	0	0	0	0	0.632747	0.633257	0.630062	0.622334	0	0	0.604414	0.671073	0	0.609464	0.605816	0	0	0	0.625037	0	0	0.67541	0.631701	0	0.640973	0	0	0	0	0	0	0	0	0	0	0	0	0	0.625904	0	0.620943	0	0	0.605887	0
DMPK	0.653523	0	0.623204	0.60226	0.647445	0	0.625353	0.609817	0.607158	0.660047	0.610525	0.611167	0.608133	0	0	0.615053	0.608765	0	0	0	0	0.606858	0.62923	0	0.602604	0.623465	0.626258	0	0.662445	0.605971	0	0	0	0	0.618848	0	0	0	0	0	0	0.623548	0	0	0	0	0.622215	0.603031	0
DMXL2	-0.642999	-0.684661	-0.690464	-0.665274	0	0	-0.60283	-0.642253	-0.619787	0	0	-0.62627	0	-0.677678	-0.666397	0	-0.64893	-0.618142	-0.6515	-0.618752	-0.648401	-0.616381	0	-0.603455	-0.667238	-0.629167	-0.613276	0	0	-0.636112	0	-0.643701	0	-0.620444	-0.627197	-0.618052	-0.666881	-0.641284	-0.611229	-0.617529	0	-0.65407	-0.647119	-0.612192	-0.642164	-0.64423	-0.642158	0	-0.611803
DNAH11	0	0	0	0	0	0	0	0	0	0	0	0	0	0	0	0	0	0	0	0	0	0	0	0	0	0	0	0	0	0	0	0	0	0	0	0	0	0	0	0	0	0	0	0	0	0	0	0	0
DNAH14	-0.660677	-0.671785	-0.651003	-0.680706	-0.663126	-0.641898	0	-0.634775	0	-0.651494	-0.699396	-0.66019	0	-0.63392	-0.650717	-0.68464	-0.604811	-0.662341	-0.622978	-0.613807	-0.636375	-0.646514	-0.690277	0	-0.66882	-0.683486	-0.681573	-0.635374	0	-0.685654	-0.619956	-0.633334	-0.623023	-0.620134	-0.6612	0	-0.614555	-0.659733	-0.63107	-0.680878	0	-0.623144	-0.667876	-0.626332	-0.6672	-0.664216	0	-0.684583	-0.615097
DNAJB11	0.649192	0.656054	0.661812	0.662316	0.631586	0.655435	0.681382	0.635202	0.609128	0.683888	0.669018	0	0.6263	0	0.669776	0.646871	0.621218	0.641069	0.646425	0.692456	0.63987	0.606998	0.629074	0.663667	0.610556	0.637746	0.652967	0.674349	0.628698	0.606239	0.679979	0.629775	0.612539	0.652017	0.637121	0.644977	0.635769	0	0.695041	0.611895	0.6304	0	0	0.639717	0.630853	0.613547	0	0	0
DNAJB2	0	0	0	0	0	0	0	0	0	0	0	0	0	0	0	0.647078	0	0	0	0	0	0	0.663989	0	0	0	0	0	0	0	0	0	0	0	0	0	0	0	0	0.609224	0	0	0	0	0.603535	0	0	0	0
DNAJC3	-0.607984	0	0	0	0	0	0	0	0	0	0	0	0	0	0	0	0	0	0	0	0	0	0	-0.626483	0	0	0	0	0	0	0	0	0	0	0	0	0	-0.627433	0	0	0	0	0	0	0	0	0	0	0
DNASE2	0	0	0	0.621401	0.604794	0.634436	0	0	0	0	0.611025	0	0	0	0	0	0	0	0	0	0	0	0.67997	0	0	0	0	0.617568	0	0	0	0	0	0	0	0	0	0.61063	0.60313	0.602084	0	0	0	0	0	0	0	0	0
DOP1B	0	0	0	0	0	0	0	0	0	0	0	0	0	0	0	0	0	0	0	0	0	0	0	0	0	0	0	0	0	0	0	0	0	0	0	0	0	0	0	0	0	0	0	0	0	0	0	0	0
DPP9	0.684899	0.639857	0.636502	0.605154	0.703166	0.646299	0.649539	0.61888	0.664802	0.679778	0.602239	0	0.641299	0.61196	0	0	0	0	0	0.61139	0	0.610882	0.624524	0	0	0	0.630845	0	0.653239	0	0.669209	0.624148	0.618006	0.622771	0	0	0	0	0	0	0	0.624473	0	0.634608	0	0.619416	0.661186	0	0
DSP	-0.623053	-0.611881	0	0	0	0	0	-0.608094	0	0	0	0	0	0	0	0	0	0	0	0	0	0	0	0	0	0	0	0	0	0	0	0	0	0	0	0	0	0	0	0	0	0	0	0	0	0	0	0	0
DST	-0.602524	-0.620384	0	-0.650825	0	0	0	-0.615844	-0.652463	0	0	-0.613862	-0.602938	-0.649352	-0.64638	-0.610182	-0.608116	0	-0.606904	0	-0.642669	-0.648051	0	-0.636465	-0.660753	0	0	-0.67297	0	-0.640182	0	-0.634342	0	-0.607453	0	-0.640884	0	-0.654708	-0.643116	0	-0.609984	-0.636822	-0.648995	0	-0.604213	0	-0.615283	0	-0.656315
DSTN	-0.805453	-0.811805	-0.780922	-0.765612	-0.70064	-0.732	-0.74256	-0.802731	-0.729781	-0.763119	-0.779794	-0.802211	-0.734455	-0.792343	-0.785399	-0.74856	-0.766696	-0.78668	-0.751551	-0.728159	-0.764024	-0.774016	-0.727109	-0.741999	-0.763342	-0.793803	-0.815337	-0.705059	-0.742012	-0.764719	-0.710115	-0.820636	-0.747017	-0.729513	-0.772212	-0.729194	-0.727977	-0.737503	-0.725987	-0.69388	-0.704096	-0.714241	-0.769635	-0.732427	-0.796909	-0.787133	-0.703337	-0.773487	-0.765165
DSTYK	-0.688336	-0.701997	-0.698616	-0.720409	-0.640376	-0.643405	-0.663119	-0.687819	-0.668157	-0.704012	-0.705836	-0.701771	-0.645357	-0.684209	-0.727284	-0.669094	-0.674643	-0.726723	-0.697124	-0.696471	-0.755332	-0.677143	-0.677143	-0.625255	-0.699892	-0.713706	-0.674885	-0.677583	-0.666422	-0.702577	-0.642149	-0.676945	-0.709777	-0.668623	-0.689216	-0.663418	-0.700466	-0.659407	-0.657806	-0.679509	-0.683655	-0.665931	-0.697194	-0.650542	-0.741283	-0.633928	0	-0.653565	-0.636926
DTX2	0	0	-0.636742	0	0	-0.612848	0	0	-0.656671	0	0	0	0	-0.61874	0	0	0	0	-0.617471	0	0	-0.617835	-0.638324	0	0	0	0	0	0	0	0	0	0	0	0	-0.606177	0	-0.667569	0	0	0	-0.678888	0	0	0	0	0	0	-0.60575
DUT	0.647118	0.639312	0.634223	0.642564	0.667321	0.622463	0.602381	0.614906	0.676868	0.665261	0.620811	0.670664	0.696326	0.666754	0	0	0	0	0.629248	0	0	0.670472	0.667411	0.637526	0.614816	0.616398	0.61041	0.607368	0.660364	0.645237	0.64546	0.652539	0.627641	0	0.614568	0.623031	0	0.61488	0	0.639197	0.692939	0.640345	0	0	0	0.613037	0	0	0.641391
DVL1	0.69425	0.654968	0.650236	0.607618	0.657558	0.648896	0.644362	0.661959	0.656135	0.621949	0.652691	0.648317	0.645121	0.640579	0.629297	0.690883	0.660084	0.634393	0.612535	0.603787	0.603664	0.620852	0.613881	0.648501	0.617153	0.650529	0.696349	0	0.629667	0.622409	0.620087	0.649209	0.629629	0.670046	0.60205	0.607216	0.627409	0	0.623219	0	0	0	0	0.652921	0.6391	0.622466	0.630847	0.643845	0.612574
DYNC1I2	-0.639779	-0.643867	0	-0.618669	0	0	0	-0.611246	0	-0.605276	-0.607055	0	-0.621462	0	0	-0.605289	0	0	0	0	0	0	0	0	0	-0.636086	-0.622017	0	0	0	-0.654594	-0.613242	-0.606877	0	0	0	-0.611143	0	0	0	0	0	0	0	0	0	0	0	0
DYNC2H1	0	0	0	0	0	0	0	0	0	0	0	0	0	0	0	0	0	0	0	0	-0.609652	0	0	0	0	0	0	0	0	0	0	0	0	0	0	0	0	0	0	0	-0.627526	0	0	0	0	0	0	0	0
DYNLT1	0.70413	0.688224	0.690035	0.687018	0.740547	0.728187	0.721765	0.688039	0.707466	0.734724	0.684582	0.647729	0.796876	0.649702	0.650205	0.668988	0.651628	0.630084	0.68337	0.683572	0.628043	0.682152	0.699474	0.692306	0.665436	0.683817	0.708588	0.686176	0.73489	0.652329	0.711987	0.653133	0.693613	0.67661	0.667375	0.624994	0.659179	0.654581	0.681859	0.654919	0.678855	0.685245	0.604381	0.689888	0.624452	0.635014	0.703141	0.636366	0.647335
EEF2	0.64671	0	0	0	0.642099	0	0	0	0	0.606054	0	0	0.665287	0	0	0	0	0	0	0	0	0	0	0	0	0	0	0	0.614861	0	0.63148	0	0.610868	0	0	0	0	0	0	0	0	0	0	0	0	0	0	0	0
EEPD1	0	0	-0.640804	0	0	0	0	0	-0.612642	0	0	-0.62521	0	0	0	0	0	0	0	-0.659312	-0.617125	0	0	-0.611029	0	0	0	0	0	0	0	0	0	0	0	0	0	0	0	0	0	0	-0.633113	0	0	0	0	0	0
EFL1	0	0	0	0	0	0	0	0	0	0	0	0	0	0	0	0	0	0	0	0	0	0	0	-0.620678	0	0	0	0	0	0	0	0	0	0	0	0	0	0	0	0	0	0	0	0	0	0	0	0	0
EIF2A	-0.634879	-0.614205	0	-0.630256	-0.644386	-0.632966	0	0	0	-0.615678	-0.625256	-0.607753	-0.624829	-0.622578	0	-0.637774	0	-0.612414	0	0	0	0	0	0	0	-0.626544	0	-0.628508	0	0	-0.604997	0	0	0	0	0	0	0	0	0	-0.626729	0	0	0	0	0	0	0	0
EIF2AK4	-0.672388	-0.640362	-0.649635	0	-0.627066	-0.645349	-0.664774	-0.643417	0	-0.618138	-0.61877	-0.67164	-0.631014	-0.603037	-0.613572	0	-0.609491	-0.658167	-0.629604	0	-0.647804	-0.604536	-0.616467	-0.635631	0	0	0	-0.625784	-0.617405	-0.612348	-0.64776	0	-0.680117	-0.608668	0	-0.622972	-0.615925	0	-0.621614	-0.620383	-0.605805	0	-0.664098	-0.609829	0	0	0	0	0
EIF2S3	-0.671293	-0.690697	-0.713009	-0.693254	-0.705561	-0.742068	-0.694587	-0.679965	-0.686482	-0.666797	-0.696073	-0.676128	-0.613469	-0.661071	-0.692087	-0.691003	-0.662582	-0.701321	-0.666243	-0.714033	-0.717582	-0.683606	-0.697438	-0.64305	-0.729021	-0.720151	-0.665975	-0.71461	-0.661836	-0.707487	-0.680839	-0.632548	-0.684965	-0.658559	-0.65465	-0.678792	-0.657934	-0.701436	-0.746475	-0.65414	-0.616931	-0.637464	-0.618749	-0.712901	-0.663934	-0.655396	-0.665675	-0.681738	-0.642119
EIF3I	-0.645645	-0.67184	-0.616396	-0.679671	-0.645218	0	0	-0.619526	-0.635506	-0.66035	-0.62017	-0.621237	-0.665508	-0.661026	-0.612034	-0.672733	-0.615924	-0.647571	-0.637464	-0.617312	-0.630545	-0.685008	-0.642183	0	-0.66341	-0.696983	-0.650613	-0.663908	-0.659074	-0.647724	-0.638414	-0.64291	-0.648585	-0.636597	-0.622549	-0.653437	-0.608202	-0.72643	-0.649324	-0.66482	-0.649854	-0.621318	0	-0.671439	-0.668263	-0.602743	-0.603795	-0.611192	-0.686302
EIF3M	0.633873	0	0	0	0.637393	0	0	0	0	0	0.603735	0	0.679949	0	0	0.631455	0	0	0	0	0	0.60281	0.615146	0.602868	0	0	0	0	0.615573	0	0.660107	0	0.621001	0	0	0.603391	0	0	0	0	0	0	0	0	0	0	0	0	0
EIF4B	-0.681709	-0.681939	-0.701898	-0.713178	-0.615564	-0.673292	-0.660073	-0.725173	-0.690802	-0.659518	-0.697307	-0.700506	-0.631212	-0.712547	-0.713574	-0.695483	-0.675645	-0.717617	-0.650852	-0.723436	-0.763064	-0.698869	-0.666099	-0.642907	-0.695273	-0.735408	-0.708198	-0.717368	-0.689852	-0.713587	0	-0.681148	-0.688985	-0.638909	-0.681658	-0.672667	-0.66205	-0.712241	-0.607733	-0.630836	-0.693965	-0.683737	-0.660928	-0.649896	-0.676429	-0.64767	-0.674472	-0.678368	-0.698812
EIF6	0	0	0	0	0	0	0	0	0	0	0	0	0.625122	0	0	0	0	0	0	0	0	0	0	0	0	0	0	0	0	0	0	0	0	0	0	0	0.665546	0	0	0	0.626085	0	0	0	0	0	0	0	0
ELOVL1	0.686896	0.709544	0.688478	0.685072	0.716572	0.668815	0.679874	0.661825	0.698427	0.732498	0.669344	0.641551	0.781295	0.648074	0.665231	0.677368	0.652386	0.628443	0.730125	0.669766	0	0.680914	0.72686	0.703172	0.638801	0.671054	0.673165	0.645396	0.744724	0.646646	0.703115	0.663929	0.683344	0.654025	0.683082	0.619144	0.630019	0.684453	0.660071	0.673343	0.675359	0.698453	0	0.711374	0.641499	0.62998	0.712854	0.616357	0.712031
ELOVL5	0.626739	0.638856	0.643556	0.626669	0.612001	0.642006	0.648536	0.618187	0.620483	0.632791	0	0	0.607014	0	0.634251	0.619208	0.626752	0.608915	0.650558	0.634521	0	0	0.622358	0.676156	0	0	0.619788	0	0.644066	0	0.657222	0	0	0.629653	0.626675	0	0.649907	0	0	0.619507	0	0.607422	0	0	0	0	0.615681	0	0
EMC4	0.649654	0.629519	0.629678	0	0.674458	0.633741	0.650235	0.629206	0.635559	0.661951	0.670141	0.651751	0.729635	0.639118	0	0.688497	0	0.625137	0.628352	0	0.613223	0.633843	0.671499	0.640247	0.618026	0.672819	0.648812	0.668859	0.66081	0	0.68333	0.601864	0.652544	0.652767	0.603363	0.638965	0	0.659834	0.688733	0	0.644941	0.610531	0	0.66426	0.647601	0	0.63936	0	0.62779
EMILIN2	0.684394	0.674446	0.711962	0.679841	0.667987	0.683636	0.706108	0.678674	0.705368	0.66233	0.689254	0.684338	0.719015	0.681748	0.677201	0.639119	0.673669	0.659926	0.660653	0.637137	0.643244	0.650316	0.678929	0.694247	0.701886	0.688999	0.661807	0.664396	0.642575	0.659142	0.660774	0.635924	0.661017	0.627774	0.642377	0.634597	0.641248	0.668733	0.633826	0.605857	0.629623	0.645853	0.686524	0.641012	0.654391	0.665002	0.671328	0.675977	0.644947
ENG	0.695715	0.68268	0.662222	0.668975	0.706244	0.647158	0.618569	0.628843	0.680684	0.674275	0.60614	0.651927	0.645156	0.655844	0.626776	0.607989	0.633664	0	0.664358	0.636204	0	0.665174	0.641164	0.628632	0.661558	0.619876	0.664192	0	0.644014	0.637981	0.617032	0.668159	0.635373	0.637376	0.604896	0	0.646023	0	0.638288	0.650711	0	0	0.625986	0.634652	0.619519	0.642471	0.608895	0.618645	0.620769
EPB41L4A	0	0	0	0	-0.603412	-0.625182	-0.610165	0	0	0	0	0	0	0	0	0	0	0	0	0	0	0	0	0	0	0	0	0	0	0	-0.635277	0	0	0	0	-0.617167	-0.609381	0	0	-0.670266	0	0	0	0	0	0	0	0	0
EPG5	-0.697223	-0.679553	-0.734108	-0.704863	-0.648701	-0.677308	-0.688416	-0.685802	-0.630137	-0.676613	-0.632458	-0.725956	-0.670153	-0.710015	-0.69413	-0.613174	-0.678398	-0.721673	-0.657067	-0.721906	-0.711316	-0.675777	-0.665134	-0.70022	-0.636635	-0.684431	-0.644211	-0.677289	-0.628964	-0.654478	-0.666473	-0.655926	-0.679693	-0.676696	-0.627637	-0.712324	-0.697638	-0.665785	-0.677027	-0.652093	-0.679272	0	-0.652278	-0.672283	-0.704863	-0.673048	-0.667283	-0.622179	-0.627255
EPHA1	-0.707715	-0.707173	-0.650984	-0.649224	-0.651692	-0.681154	-0.628952	-0.697263	-0.707205	-0.669204	-0.653076	-0.682523	-0.661366	-0.698124	-0.620292	-0.653593	-0.619106	-0.706471	-0.685816	-0.617012	-0.684113	-0.644524	-0.619431	-0.632255	-0.665639	-0.675249	-0.662878	-0.639149	-0.642592	-0.653293	-0.626835	-0.703519	-0.681932	-0.664376	0	-0.666946	-0.644225	-0.650959	-0.697996	-0.650965	-0.636917	-0.672826	-0.63846	-0.666264	-0.691077	-0.669248	-0.608947	-0.639327	-0.698729
EPPK1	0	0	0	0	0	-0.608129	-0.620557	0	-0.610979	0	0	0	0	0	0	0	0	0	0	0	0	0	0	0	0	0	0	0	0	0	-0.606713	0	-0.617056	0	0	-0.611024	0	0	0	0	0	0	0	0	0	0	0	0	0
EPRS1	-0.684544	-0.702405	-0.64955	-0.708131	-0.715617	-0.695244	-0.691055	-0.653975	-0.648517	-0.701767	-0.660154	-0.609335	-0.755438	-0.619548	-0.660613	-0.651744	-0.639826	-0.617718	-0.652356	-0.658931	-0.604226	-0.653102	-0.655722	-0.684825	-0.675343	-0.644168	-0.653943	-0.693778	-0.666065	-0.646445	-0.699759	-0.614938	-0.680297	-0.630427	-0.63204	0	-0.638327	-0.655002	-0.630631	-0.640406	-0.675196	-0.634132	-0.647828	-0.662864	-0.611935	-0.629694	-0.684818	-0.619287	-0.619408
ERBIN	0	-0.61669	0	-0.604	0	0	0	-0.628308	0	0	0	0	-0.645156	0	0	0	0	0	0	0	-0.627913	0	-0.639933	-0.620439	0	0	-0.616919	-0.629054	-0.61486	0	0	0	0	0	0	0	0	-0.621236	0	0	0	-0.615325	0	0	0	0	-0.634615	0	-0.604963
ERI1	0	0	0	0	0	0	0	0	0	0	0	0	0	0	0	0	0	-0.610453	0	0	-0.619	0	0	0	0	0	0	0	0	0	0	0	0	0	0	-0.602557	0	0	0	0	0	0	0	0	0	0	0	0	0
ERI3	0.700274	0.655094	0.636554	0.642658	0.697207	0.637453	0.635183	0.630074	0.642039	0.657346	0	0.613828	0.699222	0	0	0.652447	0.618358	0	0.602541	0	0.608301	0.649443	0.610424	0	0.61147	0	0.679024	0.609334	0.653984	0.621809	0.647957	0.602841	0.626248	0.616598	0.639985	0	0	0	0.609072	0.606285	0	0.636254	0	0	0	0	0	0	0
ERV3.1	-0.625856	-0.646343	-0.663802	-0.660461	-0.611993	-0.646235	-0.652733	-0.649774	-0.605049	0	-0.608977	-0.63538	0	-0.602052	-0.680248	-0.636135	-0.673023	-0.705601	-0.64306	-0.688458	-0.719234	-0.618778	-0.61038	-0.647957	-0.644061	0	-0.606739	0	0	-0.635542	0	-0.610246	0	-0.63271	-0.627488	-0.610233	-0.67243	0	-0.625256	-0.620123	0	0	-0.639572	0	-0.646656	0	0	-0.624504	0
ETF1	0.684852	0.650086	0.647305	0.631335	0.670119	0.68063	0.67584	0.669118	0.691128	0.670948	0.625723	0.607107	0.724331	0.657567	0.635487	0.658658	0.637394	0	0.65302	0.613893	0	0.683787	0.630066	0.675292	0.640341	0.680451	0.676229	0	0.707111	0.644589	0.638874	0.638007	0.632235	0.655928	0.634428	0.633612	0.635392	0.614236	0.640405	0.612489	0.670438	0.625391	0	0.652076	0.629562	0.609236	0.707851	0.638638	0.647503
EVI5	-0.654999	-0.679206	-0.682637	-0.684301	-0.62224	-0.654278	-0.689556	-0.670476	-0.647876	-0.621252	-0.624077	-0.659518	-0.631933	-0.692209	-0.680003	-0.623886	-0.695659	-0.678938	-0.702616	-0.652988	-0.697489	-0.636576	-0.659265	-0.679742	-0.699663	-0.68527	-0.650203	-0.66723	0	-0.692987	0	-0.670693	-0.645472	-0.666586	-0.619804	-0.633069	-0.65322	-0.675195	-0.619403	-0.651504	-0.66834	-0.630734	-0.681145	-0.63157	-0.698649	-0.634644	0	-0.653717	-0.64933
EXD3	-0.634358	-0.694707	-0.683911	-0.714978	0	-0.626834	-0.65118	-0.69764	-0.622172	-0.642871	-0.632821	-0.636151	0	-0.669742	-0.705056	-0.609795	-0.637438	-0.664698	-0.642769	-0.694832	-0.703851	-0.645033	-0.613309	-0.661166	-0.662167	-0.682432	-0.653016	-0.661893	0	-0.66716	-0.632407	-0.676011	-0.623282	-0.611995	0	-0.65132	-0.639045	-0.652085	0	-0.608118	0	0	-0.680697	-0.613761	-0.680366	-0.674321	-0.625826	-0.662811	-0.604031
EXOC3	0.683836	0.634187	0.623849	0.613186	0.693932	0.656751	0.640437	0.641419	0.692261	0.647631	0.67853	0	0.693186	0.621674	0	0.694295	0.638485	0.659557	0.620845	0	0.650686	0.605169	0.641508	0	0.603842	0.656285	0.640877	0.629825	0.680392	0	0.632745	0	0.648887	0.640137	0.623473	0	0	0	0.625112	0	0.619786	0.616604	0	0.683906	0.626553	0	0.681087	0	0.613115
EXOC4	-0.674053	-0.68293	-0.642749	-0.675348	-0.675188	-0.639924	-0.633037	-0.657327	-0.667472	-0.647219	0	-0.638028	0	-0.631749	-0.625806	-0.648794	-0.67464	-0.653602	-0.636672	0	-0.639312	-0.665515	0	-0.612899	-0.63261	-0.645485	-0.632176	-0.638872	-0.630595	-0.642322	0	-0.64838	-0.615143	0	-0.681954	-0.640887	-0.602332	0	0	-0.618683	0	-0.604494	-0.608805	-0.625806	-0.635326	-0.626985	0	-0.654821	0
EXOC6	0	0	0	0	0	0	0	0	-0.604377	0	0	-0.634494	0	-0.608082	-0.6397	0	-0.611245	-0.645918	0	0	-0.606258	0	0	-0.633265	0	0	0	0	0	0	0	0	0	-0.617144	0	0	-0.60578	0	0	0	0	0	-0.706685	0	-0.67809	0	0	0	0
F11R	0	0	0	0	0	0	0	0	0	-0.632919	0	0	0	0	0	0	0	0	0	0	0	0	0	0	0	0	0	0	0	0	0	0	0	0	0	0	0	0	0	0	0	0	0	0	0	0	-0.61139	0	0
FADS2	0.65661	0.660226	0.675798	0.704699	0.678094	0.669466	0.676149	0.654276	0.625676	0.677457	0.678611	0.659153	0.722816	0.644787	0.626307	0.652382	0.652338	0.674791	0.626256	0.682655	0.672661	0.657248	0.682603	0.658874	0.689509	0.683457	0.65573	0.699355	0.678445	0.666284	0.668305	0.657509	0.656751	0.629527	0	0.611806	0.672884	0.625095	0.65015	0.686671	0.70079	0	0.666163	0.665525	0.646975	0.641631	0	0.632556	0.612437
FADS3	0.675496	0.66378	0.663084	0.621258	0.678104	0.644378	0.656821	0.663333	0.6598	0.666809	0.657982	0.624882	0.726609	0.602558	0.620748	0.64013	0.620409	0.606359	0.638344	0.644727	0.609254	0.633625	0.665342	0.647835	0.622533	0.660285	0.648332	0.636189	0.743868	0.603833	0.658843	0.607915	0.662593	0.630366	0.646349	0.603406	0	0.626175	0.644352	0	0.611755	0.671344	0	0.678583	0	0	0.668939	0	0.635225
FAM120A	-0.732928	-0.696599	-0.680338	-0.626791	-0.662552	-0.639405	-0.620892	-0.675836	-0.675013	-0.664651	-0.724848	-0.662027	-0.672182	-0.661373	-0.671627	-0.674292	-0.63885	-0.679056	-0.673234	-0.628173	-0.662106	-0.648179	-0.636682	-0.63086	-0.628908	-0.672188	-0.662533	-0.646464	-0.71652	-0.626715	-0.677117	-0.663713	-0.673253	-0.668355	0	-0.651616	-0.675593	-0.641216	-0.701171	-0.632384	-0.646604	-0.693665	-0.693767	-0.681843	-0.653427	-0.65997	-0.667074	-0.617679	-0.66379
FAM174B	-0.680601	-0.603249	-0.677075	0	-0.639253	0	0	0	0	-0.604933	0	-0.633002	0	-0.667835	0	0	-0.618139	-0.622526	0	-0.602355	-0.6143	0	-0.617215	0	0	-0.611322	0	0	-0.61386	0	-0.647945	0	0	-0.610136	0	-0.620766	0	-0.637901	-0.616169	-0.604716	0	0	0	-0.654296	0	0	0	0	0
FAM185A	-0.725984	-0.721858	-0.70654	-0.710315	-0.712854	-0.67359	-0.656621	-0.688238	-0.687071	-0.645537	-0.663521	-0.72308	-0.626935	-0.739197	-0.711776	-0.664675	-0.72277	-0.699073	-0.701764	-0.683	-0.685286	-0.729313	-0.686019	-0.660211	-0.698626	-0.675133	-0.700329	-0.657883	-0.606701	-0.734721	0	-0.695763	-0.685974	-0.746155	-0.680681	-0.678405	-0.679425	-0.679227	-0.690668	-0.670676	-0.657864	0	-0.669834	-0.683309	-0.728541	-0.678972	-0.657227	-0.661301	-0.699506
FAM200B	-0.602209	0	0	0	0	0	0	0	0	0	0	-0.636623	0	0	0	0	0	-0.614083	0	0	-0.615696	0	0	0	0	0	0	0	0	0	0	-0.608133	0	0	0	-0.655252	0	0	0	0	0	0	-0.644762	0	0	0	0	-0.623399	0
FAM50A	0.696121	0.687677	0.701064	0.695566	0.763483	0.675419	0.688034	0.665266	0.689922	0.743693	0.695547	0.64775	0.768707	0.657861	0.6514	0.703398	0.657893	0.610232	0.699942	0.695523	0.605653	0.692339	0.745237	0.673085	0.663289	0.702384	0.705599	0.685183	0.754484	0.672785	0.705918	0.68415	0.694922	0.661777	0.675183	0.608178	0.621412	0.704151	0.667677	0.698481	0.690943	0.681395	0	0.733699	0.628951	0.66612	0.729834	0.648129	0.693819
FAM83H	0	0	0	0	0	-0.6024	0	0	0	0	0	0	0	0	0	0	0	0	0	0	0	0	0	0	0	0	0	0	0	0	0	0	0	0	0	0	0	0	0	0	0	0	0	0	0	0	0	0	0
FAM91A1	-0.715944	-0.745524	-0.708049	-0.723413	-0.755798	-0.761009	-0.720753	-0.726034	-0.711659	-0.714178	-0.696646	-0.714628	-0.676193	-0.698897	-0.704312	-0.714439	-0.700377	-0.692086	-0.751952	-0.733729	-0.685619	-0.685638	-0.653163	-0.686174	-0.720619	-0.661671	-0.71414	-0.67523	-0.662194	-0.669636	-0.717877	-0.749892	-0.691729	-0.706742	-0.694254	-0.632098	-0.707647	-0.661881	-0.705402	-0.683795	-0.614681	-0.635051	-0.700593	-0.67581	-0.707386	-0.745638	-0.638412	-0.693036	-0.67345
FASTK	0.657555	0.641177	0.634404	0.616891	0.661031	0.617969	0.632274	0.616093	0.646911	0.662766	0.700656	0.60817	0.737589	0.607988	0.604862	0.664736	0	0.679482	0.636266	0.626172	0.643218	0.616106	0.666567	0.622171	0	0.661088	0.627765	0.677715	0.663474	0.60226	0.679099	0	0.66443	0.621617	0.610022	0.604658	0	0.651216	0.644168	0	0.642096	0.669877	0	0.683582	0.606871	0	0.622427	0	0.627408
FAT1	-0.712849	-0.733369	-0.720322	-0.713321	-0.700122	-0.691941	-0.699267	-0.718594	-0.693127	-0.67049	-0.683926	-0.69549	-0.698566	-0.705146	-0.747231	-0.660033	-0.713347	-0.691456	-0.728414	-0.699074	-0.703782	-0.65344	-0.717676	-0.750936	-0.690391	-0.675247	-0.698113	-0.637435	-0.624816	-0.690347	-0.63572	-0.703361	-0.646713	-0.680246	-0.703265	-0.634489	-0.691246	-0.685692	-0.642798	-0.669151	-0.699337	-0.708118	-0.732074	-0.646643	-0.693701	-0.696793	-0.69497	-0.642415	-0.684837
FBXO8	0.730883	0.705168	0.694103	0.699556	0.707911	0.685028	0.716278	0.715762	0.755475	0.760896	0.689371	0.657245	0.74714	0.663063	0.696852	0.674486	0.665193	0.660971	0.719588	0.695899	0.666163	0.71323	0.68909	0.695991	0.68247	0.698236	0.71087	0.669077	0.720985	0.698784	0.73552	0.703995	0.705608	0.664977	0.692139	0.653012	0.675142	0.673025	0.677968	0.653854	0.683249	0.728957	0.64349	0.691712	0.64011	0.668012	0.666673	0.678191	0.659581
FBXW8	-0.603587	-0.634434	-0.612661	-0.612706	0	-0.663699	-0.637099	-0.629332	0	0	0	0	0	0	-0.605914	-0.60453	-0.626411	-0.619032	-0.605124	0	-0.63546	0	0	-0.626934	-0.621309	0	0	-0.620072	0	0	0	0	-0.61643	-0.603765	0	-0.611348	0	0	-0.603803	0	0	0	0	0	-0.60425	0	0	0	0
FCGBP	-0.705324	-0.654491	-0.710655	-0.646654	-0.690901	-0.713633	-0.718148	-0.640921	-0.657998	-0.668525	0	-0.675837	-0.635865	-0.700313	-0.642464	-0.646131	-0.702072	-0.678964	-0.669074	-0.686438	-0.641604	-0.674851	-0.618189	-0.737889	0	-0.62132	0	-0.613324	-0.633824	-0.628404	-0.677395	-0.653509	-0.641272	-0.647056	0	-0.716133	-0.662245	-0.653101	-0.634558	-0.650697	-0.674953	0	-0.619662	-0.641642	-0.620772	-0.649536	-0.603957	-0.616155	0
FKBP1C	0.602694	0	0.618127	0	0	0	0	0	0	0	0	0	0	0	0	0	0	0	0	0.604306	0	0	0.612496	0	0	0	0	0	0	0	0.6287	0	0	0	0	0	0	0.617783	0	0	0.611839	0	0.609193	0	0	0	0.605252	0	0
FKBP3	0	0	0	0	0	0	0	0	0	0	0	0	0	0	0	0	0	0	0	0	0	0	0	0	0	0	0	0	0	0	0	0	0	0	0	0	0	0	0	0.614076	0.602367	0	0	0	0	0	0	0	0
FKBP5	0.637453	0	0.65787	0	0.662137	0.609675	0.62233	0.617329	0.63036	0.634219	0.621807	0	0.669772	0	0.604311	0	0	0	0.605446	0.635158	0	0	0.665039	0.641408	0	0	0.606199	0	0.708992	0	0.621552	0	0	0	0	0	0	0.631891	0	0	0	0.667246	0	0.607768	0	0	0.676112	0	0.609694
FLOT1	0.639338	0.604268	0	0.610531	0.617826	0.643541	0.647093	0.655492	0.607999	0.667603	0.673942	0.644068	0	0.6109	0.640613	0.657303	0.602501	0	0	0	0.609523	0.640518	0.615148	0	0	0.620856	0.667903	0	0.605818	0.626985	0	0.642731	0	0.618464	0.646302	0	0	0	0	0	0	0	0	0	0.629204	0.610582	0	0.664759	0.626251
FMN1	0	0	0	0	0	0	0	0	0	0	0	0	0	0	0	0	0	0	0	0	0	0	0	0	0	0	0	0	0	0	0	0	0	0	0	0	0	0	0	0	0	-0.602507	0	0	0	0	0	0	0
FNIP1	-0.670103	-0.69764	-0.665479	-0.702455	-0.638369	-0.655729	-0.666104	-0.676672	-0.654549	-0.661468	-0.638503	-0.66961	-0.643529	-0.673311	-0.689037	-0.672246	-0.694994	-0.735477	-0.679433	-0.662241	-0.76246	-0.691155	-0.638669	-0.666143	-0.697341	-0.685479	-0.641711	-0.694063	-0.626794	-0.704107	0	-0.669465	-0.659344	-0.654262	-0.67847	-0.721173	-0.661085	-0.644	-0.686537	-0.668853	-0.667737	-0.648261	-0.641258	-0.657705	-0.701231	-0.612496	0	-0.646392	-0.64446
FOCAD	-0.615936	-0.633159	-0.652181	-0.653016	-0.658239	-0.633166	-0.631878	-0.657308	0	0	-0.617422	-0.619617	0	-0.634639	-0.6245	0	-0.64039	-0.636596	0	0	-0.693043	0	0	0	-0.67286	-0.602264	0	-0.657996	0	-0.604114	0	0	0	0	0	0	0	-0.645524	0	0	0	-0.637974	-0.638841	0	0	-0.619705	-0.658252	-0.609279	-0.612964
FOXRED2	-0.606288	-0.634788	-0.651255	-0.628545	0	-0.657198	0	-0.64959	-0.610465	0	0	-0.6646	0	-0.615599	-0.621811	0	0	-0.650713	-0.634087	-0.690731	-0.670763	0	0	-0.614521	0	0	0	0	0	0	0	-0.615548	-0.613201	-0.65144	0	0	-0.607583	-0.631325	0	0	0	0	-0.615019	0	-0.629438	-0.620701	0	0	-0.620522
FRAS1	-0.645555	-0.657026	-0.640153	-0.67233	-0.637915	-0.666967	-0.631468	-0.641116	0	-0.631507	0	-0.623731	0	0	-0.630646	0	-0.61304	-0.655827	-0.611924	-0.672207	-0.628522	0	0	0	-0.602289	0	-0.610483	0	-0.606331	0	-0.639038	0	0	-0.619652	0	0	-0.668313	0	0	-0.632489	0	-0.625513	-0.636079	0	0	-0.611873	0	0	0
FTH1	-0.621349	-0.627107	0	0	0	0	0	-0.605399	0	0	0	-0.62127	0	0	-0.609066	-0.661958	-0.623019	-0.692307	-0.60237	0	-0.655479	0	0	0	0	-0.60855	0	0	-0.603856	-0.606382	0	0	0	0	-0.60605	-0.606592	0	0	0	0	0	0	0	0	-0.621642	0	0	0	0
FTSJ1	0.66027	0.675755	0.646431	0.610953	0.662636	0.660965	0.641597	0.624971	0.609837	0.624894	0.625124	0.627214	0.761149	0.6327	0	0	0.608077	0.647745	0.653382	0	0.612535	0.635015	0.679243	0.665538	0.648115	0.639097	0.647043	0.680193	0.616884	0.618976	0.674269	0	0.697514	0.622165	0	0.621699	0.6136	0.645832	0.648529	0.624671	0.672438	0.644881	0	0.681341	0	0	0.611049	0	0
FXYD2	0.684611	0.661254	0.664162	0.642163	0.705545	0.665884	0.674208	0.646698	0.673156	0.692992	0.66311	0.621929	0.754607	0.62019	0.612683	0.656151	0.628163	0	0.648057	0.638191	0	0.653415	0.684477	0.669871	0.630848	0.651106	0.659761	0.645308	0.727467	0.616752	0.700372	0.62144	0.662344	0.630006	0.645008	0.611094	0.606088	0.635689	0.639478	0.622952	0.646252	0.66052	0	0.672817	0	0.60656	0.680548	0.608371	0.628616
FYN	0	0	0	0	0	0	0	0	0	0.633137	0	0	0.682091	0	0	0	0	0	0	0	0	0	0	0	0	0	0	0.611345	0.642474	0	0.660579	0	0	0	0	0	0	0	0	0	0	0	0	0	0	0	0	0	0
G3BP1	-0.696089	-0.72406	-0.716082	-0.719991	-0.648234	-0.676364	-0.635556	-0.6553	-0.661486	-0.628025	-0.698933	-0.708523	0	-0.720176	-0.718116	-0.656493	-0.686345	-0.717096	-0.634166	-0.680737	-0.717765	-0.682856	-0.675956	-0.61337	-0.697288	-0.679202	-0.650262	-0.702958	-0.63416	-0.692556	-0.662768	-0.66903	-0.653572	-0.653215	-0.689916	-0.700515	-0.676505	-0.741323	-0.630748	-0.665319	-0.652405	-0.632731	-0.672002	-0.686211	-0.705891	-0.684266	-0.641207	-0.631016	-0.652781
GALE	0.648227	0.634687	0.666109	0.636065	0.622577	0.646358	0.647499	0.630536	0.611301	0	0.666638	0.645552	0.679814	0.665949	0.614248	0.613967	0.640261	0.688857	0	0	0.682288	0.652295	0.719736	0.60583	0.66299	0.683015	0.632264	0.694112	0	0.624904	0.636218	0	0.631888	0.632315	0.628125	0.666976	0.65644	0.652423	0.669361	0.651141	0.676312	0.613744	0.62125	0.633265	0.662365	0	0	0.601946	0.612335
GALT	0.647854	0.62477	0.614611	0	0.637587	0	0	0	0	0.635987	0	0	0.633761	0	0	0.606091	0	0	0	0	0	0	0.645846	0	0	0	0	0	0.632786	0	0.621498	0	0.616684	0	0.623615	0	0	0	0	0	0	0	0	0.605543	0	0	0	0	0
GANC	-0.642083	-0.637932	-0.676565	-0.70988	-0.61343	-0.704734	-0.694569	-0.61732	-0.646043	-0.680519	-0.645737	-0.652339	-0.641873	-0.666502	-0.687866	-0.621803	-0.643104	-0.648282	-0.670921	-0.679401	-0.644577	-0.649679	-0.675679	-0.680857	-0.641841	-0.641516	-0.634845	-0.716347	0	-0.667165	0	-0.627116	-0.617122	0	0	-0.633091	-0.657197	-0.634749	-0.638053	-0.657395	-0.65244	-0.616115	-0.68057	0	-0.64964	-0.614431	-0.630534	-0.629743	-0.638397
GATAD2A	0	0	0	0	0	0	0	0	0	0	0.620716	0	0	0	0	0.635212	0	0	0.613873	0	0	0	0.645282	0	0	0	0	0	0	0	0	0	0	0	0	0	0	0.603293	0.611507	0	0	0	0	0	0	0	0	0	0
GBP1	-0.642499	-0.647447	-0.665932	-0.673444	-0.623344	-0.643092	-0.66437	-0.619703	-0.653645	-0.624645	-0.657987	-0.625663	-0.72193	-0.679246	-0.640497	0	-0.651936	-0.627986	-0.607358	-0.643807	-0.683786	-0.666481	-0.634943	-0.661832	-0.671116	-0.644106	0	-0.695079	-0.603175	-0.630798	-0.670696	-0.623816	-0.615431	-0.624964	-0.627553	-0.708992	-0.627221	-0.651515	-0.631882	0	-0.651184	-0.646433	-0.639744	-0.603896	-0.635383	-0.640879	-0.659377	-0.622547	-0.645585
GBP3	-0.637577	-0.613946	-0.637016	-0.678839	-0.649259	-0.694105	-0.693754	-0.625054	-0.65355	-0.668165	-0.706947	-0.622485	-0.686759	-0.661878	-0.660462	-0.662139	-0.646727	-0.644936	-0.628312	-0.631974	-0.676984	-0.683488	-0.689998	-0.604828	-0.678202	-0.702719	-0.629568	-0.742872	-0.686957	-0.679171	-0.66974	-0.626265	-0.628886	-0.65913	-0.633853	-0.697624	-0.660539	-0.670148	-0.688391	-0.663976	-0.686886	-0.641913	-0.60764	-0.652581	-0.683347	-0.604649	-0.64067	-0.665812	-0.655444
GDPGP1	-0.61574	0	0	-0.604089	0	0	0	0	0	-0.625949	0	0	0	0	0	0	0	0	-0.652279	0	0	0	0	0	0	0	0	0	0	0	-0.604887	0	0	0	0	0	0	-0.630426	0	-0.603611	0	0	0	0	0	0	0	0	0
GEMIN5	0	0	0	0	0	0	0	0	0	0	0	0	0	0	0	0	0	0	0	0	0	0	0	0	0	0	0	0	0	0	0	0	0	0	0	0	0	-0.642946	0	0	0	0	0	0	0	0	0	0	0
GEN1	-0.66874	-0.610406	-0.609691	-0.607447	0	0	-0.602231	-0.626449	-0.604979	0	-0.655547	-0.663394	0	-0.665985	-0.629479	-0.615233	-0.603232	-0.615488	-0.638457	0	-0.63099	0	0	0	-0.642155	-0.606293	-0.616993	0	0	-0.641122	0	-0.666323	0	-0.609526	-0.633241	-0.649087	-0.633343	0	-0.620666	0	0	0	-0.680627	0	-0.616183	-0.664927	0	-0.696575	-0.613211
GET4	0	0	0	0	0	0	0	0	0	0	0	0	0	0	0.614639	0	0	0	0	0	0	0	0	0	0	0	0	0	0	0	0.609263	0	0	0	0	0	0	0.605207	0	0	0	0	0.616712	0	0	0	0	0	0
GGA3	0.670656	0.647146	0.668832	0.64705	0.688011	0.652172	0.676786	0.638516	0.655393	0.689313	0.641514	0.628548	0.727346	0.624758	0.622902	0.627067	0.626608	0.607939	0.634594	0.618426	0	0.642203	0.691915	0.689096	0.616065	0.654845	0.652389	0.622826	0.709653	0.609119	0.699403	0.613737	0.654462	0.616058	0.624325	0	0.617239	0.620906	0.607454	0.627877	0.64566	0.631519	0	0.642203	0	0.612263	0.661733	0	0
GGNBP2	0.717546	0.669232	0.671413	0.658478	0.74746	0.6667	0.664703	0.648375	0.671356	0.703438	0.684272	0.65669	0.756313	0.646545	0.614093	0.682651	0.642756	0.640077	0.644944	0.62112	0.656648	0.692263	0.725168	0.665029	0.648024	0.674979	0.683028	0.681854	0.693035	0.650378	0.695554	0.629215	0.67318	0.647712	0.659358	0.639478	0.606834	0.621447	0.686491	0.648012	0.662299	0.682906	0.620152	0.65513	0.614488	0.609201	0.642992	0.618659	0.62248
GINM1	0.701966	0.647198	0.640228	0	0.681297	0.629476	0.652829	0.641726	0.661617	0.683867	0.636299	0.695178	0.719758	0.657319	0	0.653996	0.610943	0.630145	0.615242	0	0.620732	0.648709	0.646968	0.678536	0.619157	0.658881	0.647938	0.624336	0.652912	0.64054	0.68682	0.616932	0.654934	0.605402	0.624559	0.664519	0	0	0.619176	0	0.61345	0.605631	0.633991	0.604273	0.625522	0	0.613003	0.642689	0
GIPC1	0.66021	0.650484	0.668532	0.670547	0.649597	0.696542	0.68019	0.66697	0.657556	0.670936	0.703487	0.615479	0.705949	0.640497	0.637474	0.661855	0.635522	0.659132	0.646715	0.661553	0.649999	0.65609	0.708028	0.691204	0.657454	0.725795	0.692836	0.75635	0.692352	0.649177	0.673436	0.655981	0.672824	0.660541	0.63426	0.675936	0.633718	0.698461	0.671969	0.650382	0.669157	0.633399	0.634221	0.68915	0.617729	0.669163	0.630082	0.635318	0
GNAI2	0.664197	0.662526	0.644018	0.66495	0.606868	0.671621	0.652571	0.675397	0.636499	0.685735	0	0.6145	0.668713	0	0.637838	0.657692	0.622136	0.668266	0.661551	0.618215	0.636569	0.647998	0	0.638565	0.624757	0.652966	0.694103	0	0.650747	0.635363	0.638393	0.640223	0.647826	0.606612	0.626926	0	0.682406	0	0.648865	0.624974	0.610439	0.666921	0	0.606096	0.619196	0	0	0.643476	0
GNB1	0.632427	0.632682	0.608269	0	0.629302	0	0.61904	0.616987	0.619767	0.66064	0.645328	0	0.636616	0	0	0.62052	0	0	0.607274	0.613449	0	0.619946	0.605673	0.605329	0	0.64101	0.638153	0	0.674058	0	0.665238	0.655806	0.615705	0.607574	0	0	0	0	0	0	0	0	0	0.616897	0	0.622363	0.614021	0.613435	0
GNB2	0.641178	0.603945	0.626994	0	0.629073	0	0.610674	0	0	0.615718	0	0	0.632753	0	0	0	0.612045	0	0	0	0	0	0	0.609111	0	0	0	0	0.646115	0	0.639322	0	0.677786	0	0	0	0	0	0	0	0	0	0	0	0	0	0	0	0
GOLGA1	0	0	0	0	0	0	0	0	0	0	0	0	0	0	0	0	0	-0.60367	0	0	-0.626161	0	0	0	0	0	0	0	0	0	0	0	0	0	0	-0.60916	0	0	0	0	0	0	0	0	0	0	0	0	0
GOLGA8A	0	0	0	-0.641155	0	0	-0.605541	0	0	0	0	0	0	0	0	0	0	-0.605349	0	0	0	0	0	-0.608264	0	0	0	0	0	0	0	0	0	0	0	0	0	0	0	0	0	0	0	0	0	0	0	0	0
GON4L	-0.633031	-0.658691	-0.621081	-0.690535	-0.703123	-0.693628	-0.658066	0	0	-0.682782	-0.607754	-0.603046	-0.684733	0	-0.601958	-0.634217	0	-0.625035	-0.616158	-0.70136	0	0	0	-0.618639	0	0	0	-0.670251	-0.617548	0	-0.730734	0	-0.623122	0	0	0	-0.611599	0	0	-0.664092	-0.61473	0	0	-0.612205	0	0	0	0	0
GPD2	-0.738176	-0.749476	-0.683672	-0.694545	-0.659337	-0.744968	-0.729771	-0.74646	-0.733036	-0.708058	-0.703498	-0.713629	-0.646201	-0.765521	-0.717763	-0.706534	-0.721609	-0.780188	-0.699615	-0.670801	-0.747238	-0.703983	-0.636521	-0.69494	-0.727724	-0.722763	-0.731774	-0.721418	-0.629442	-0.744623	-0.605656	-0.73391	-0.70339	-0.708676	-0.70807	-0.712445	-0.686899	-0.645015	-0.743935	-0.601963	-0.601957	-0.642049	-0.695648	-0.687447	-0.72613	-0.729956	-0.688512	-0.723764	-0.638657
GPX4	0.710929	0.68231	0.689772	0.664349	0.714417	0.70964	0.701674	0.680652	0.694939	0.728462	0.700475	0.641571	0.770519	0.647613	0.644928	0.660931	0.652697	0.625028	0.67421	0.660559	0.615755	0.689001	0.684389	0.675441	0.654266	0.67384	0.712727	0.663163	0.749988	0.651644	0.678713	0.653003	0.701483	0.688746	0.66162	0.627407	0.653487	0.638352	0.678541	0.645381	0.682986	0.66875	0	0.683777	0.615793	0.638269	0.694269	0.637262	0.635067
GRAMD1C	0.685408	0.668564	0.645807	0.628778	0.68766	0.635367	0.650923	0.632509	0.649449	0.650023	0.638964	0	0.722522	0	0.624645	0.698541	0.635552	0	0.64501	0.602522	0	0.634429	0.613203	0.658302	0.628415	0.641126	0.653767	0.615059	0.710155	0.603572	0.67676	0.60562	0.655859	0.658385	0.622407	0.618669	0.61643	0	0.638403	0	0.618752	0.620729	0	0.669629	0	0.612221	0.686129	0.60937	0.610269
GRN	0.649998	0.651171	0.662783	0.648907	0	0	0.637436	0.636198	0	0.62391	0.66791	0	0.63301	0	0.691211	0	0.607917	0	0	0.699049	0.640605	0	0	0.641268	0.631014	0	0.612209	0.647689	0.640439	0	0.668962	0	0.614607	0.658154	0	0.616743	0.626869	0.60779	0.654984	0	0	0.622488	0.630319	0	0	0	0.639234	0	0
GRSF1	0	0	-0.649945	0	-0.656163	-0.643051	-0.602608	0	-0.709494	0	0	0	-0.652362	0	0	0	0	0	0	0	0	0	-0.621873	0	-0.602672	0	0	0	0	0	0	0	0	0	0	0	0	0	0	0	-0.609425	-0.686575	0	0	0	0	-0.633001	0	0
GTF2IRD2B	0	0	0	-0.614982	0	0	0	0	0	0	0	0	0	0	-0.638468	0	0	0	0	-0.637771	0	0	0	0	0	0	0	-0.610218	0	0	0	-0.637275	0	0	0	-0.602547	-0.623858	-0.627965	0	0	0	0	0	0	0	-0.607259	0	0	0
GTPBP10	-0.705378	-0.672702	-0.674801	-0.678231	-0.693963	-0.699651	-0.687714	-0.668188	-0.68135	-0.663826	-0.669935	-0.648771	-0.647609	-0.658909	-0.650409	-0.691706	-0.663035	-0.68612	-0.614124	-0.672627	-0.684717	-0.681337	-0.612676	-0.607485	-0.667748	-0.638369	-0.684564	-0.684066	-0.656607	-0.674545	-0.612593	-0.648521	-0.655982	-0.651187	-0.658858	-0.61471	-0.699932	0	-0.627356	-0.657742	-0.656875	-0.611522	-0.689053	0	-0.626552	-0.668985	-0.636545	-0.630174	0
GUF1	0	0	0	0	0	0	0	0	0	0	0	0	0	0	0	0	0	0	0	0	0	0	0	0	0	0	0	0	0	0	0	0	0	0	0	0	0	0	-0.612861	0	0	-0.620641	0	0	0	0	0	0	0
GUK1	0.71197	0.704916	0.714222	0.715217	0.69591	0.712576	0.718865	0.704572	0.718853	0.724771	0.697135	0.661798	0.766051	0.684251	0.688627	0.677356	0.694239	0.645651	0.688939	0.697199	0.6565	0.699393	0.719969	0.744665	0.688837	0.722743	0.714758	0.705822	0.734096	0.68214	0.718349	0.675845	0.718521	0.661092	0.669824	0.676023	0.653585	0.69193	0.659874	0.662967	0.659364	0.691535	0.639853	0.719803	0.637136	0.663969	0.700388	0.694348	0.624558
H2AC19	-0.724632	-0.74662	-0.728943	-0.7409	-0.695074	-0.74787	-0.738904	-0.706866	-0.702516	-0.665867	-0.671894	-0.683644	-0.670504	-0.713906	-0.693442	-0.668303	-0.732393	-0.761058	-0.687709	-0.68617	-0.754037	-0.712331	-0.693136	-0.729026	-0.760771	-0.708313	-0.683226	-0.7522	-0.615552	-0.721456	-0.706119	-0.675956	-0.723363	-0.65986	-0.647023	-0.704474	-0.680611	-0.709697	-0.663482	-0.665816	-0.688678	-0.649255	-0.710972	-0.699838	-0.680018	-0.693716	-0.642617	-0.690993	0
H2AC20	-0.625773	-0.622405	0	0	0	0	-0.610613	0	0	0	-0.635282	-0.634796	0	0	-0.620001	-0.632693	-0.630709	-0.634753	-0.63483	0	-0.619523	0	0	-0.608189	0	0	0	0	0	-0.612992	0	-0.603808	-0.607239	0	0	0	0	0	0	0	0	0	-0.664289	0	-0.617475	-0.620498	0	-0.631647	0
H2AZ1	-0.628798	-0.662136	-0.613197	0	0	-0.61638	-0.617445	-0.678304	-0.632395	0	-0.604855	-0.67452	0	-0.604453	-0.64593	-0.609409	-0.633518	-0.684077	0	0	-0.658029	0	0	-0.655784	0	0	-0.608809	-0.66993	0	-0.611762	-0.603745	-0.612591	0	-0.629959	-0.64114	-0.687827	0	0	0	0	0	0	-0.643047	0	-0.647773	-0.615742	0	-0.609422	-0.628715
H2BC21	-0.604165	0	0	0	-0.604133	0	0	0	0	0	0	0	0	0	0	-0.628473	0	-0.63186	0	0	-0.612512	0	0	0	0	0	0	-0.643287	0	0	0	0	0	0	0	0	0	0	0	0	0	0	0	0	0	0	0	0	0
H2BS1	-0.702861	-0.674675	-0.638783	-0.631652	-0.639032	-0.608364	0	-0.620553	-0.654174	0	-0.618155	-0.685542	0	-0.663194	-0.645984	-0.659105	-0.656586	-0.699557	-0.635785	0	-0.678955	0	0	-0.646163	-0.62211	0	0	-0.629522	0	-0.622773	-0.630134	-0.648478	0	-0.624572	-0.614711	-0.653811	-0.606227	-0.620923	-0.611955	-0.603351	0	-0.615266	-0.710892	0	-0.64011	-0.640205	0	-0.625592	-0.630759
H3.3B	-0.634784	-0.664912	-0.673324	-0.664465	0	-0.663496	-0.634388	-0.634586	-0.643706	0	-0.646334	-0.663928	0	-0.645683	-0.683439	-0.634637	-0.676615	-0.676309	-0.658158	-0.629632	-0.667437	-0.665556	-0.639994	-0.659657	-0.670505	-0.651793	-0.632188	-0.660843	0	-0.675441	0	-0.625173	-0.626971	-0.618278	-0.639809	-0.714058	-0.683011	-0.641525	-0.651838	-0.638872	-0.626321	0	-0.656576	-0.609605	-0.659976	-0.627934	0	-0.643292	0
HAGH	0	0	0.612729	0	0	0	0	0	0	0	0.618602	0	0.623895	0	0	0	0	0	0	0	0	0	0.698972	0	0	0	0	0.602583	0	0	0	0	0	0	0	0	0	0	0	0.614004	0.61146	0	0	0	0	0	0	0	0
HAL	0.653417	0.631471	0.64864	0.632134	0.667003	0.686596	0.660459	0.61895	0.658092	0.657544	0.675192	0	0.71302	0.60379	0.604931	0.64628	0.617968	0.648315	0.631853	0.625008	0.618561	0.621999	0.71001	0.674235	0.622127	0.655535	0.632574	0.703179	0.683063	0.606169	0.679689	0	0.630201	0.634927	0.631872	0.661792	0.611284	0.663897	0.663609	0.622165	0.672245	0.642964	0	0.686264	0	0	0.665281	0	0.626559
HAP1	0.714523	0.694038	0.694133	0.677123	0.727764	0.700626	0.711698	0.687264	0.705696	0.721903	0.689484	0.655506	0.778309	0.649979	0.653971	0.688859	0.657269	0.637701	0.682245	0.668505	0.628096	0.692462	0.700588	0.68072	0.696952	0.685287	0.70907	0.675618	0.740386	0.658072	0.698298	0.660432	0.68979	0.686314	0.675452	0.632663	0.681677	0.647747	0.698062	0.668162	0.669514	0.68317	0.610008	0.688482	0.630807	0.642918	0.696436	0.645999	0.663525
HDAC2	0	0	0	-0.642261	0	0	0	0	0	-0.65944	0	0	-0.618826	0	0	0	0	0	0	0	0	-0.634239	0	0	-0.625298	0	0	0	-0.618277	0	0	0	0	0	0	0	0	0	0	0	0	0	0	0	0	0	0	0	-0.620554
HEATR5A	-0.62264	-0.624942	-0.615256	-0.645897	-0.621888	-0.616461	-0.643901	-0.643123	-0.651381	-0.64656	-0.696307	-0.626528	-0.687838	-0.652988	-0.662592	-0.680868	-0.61236	-0.673834	-0.612456	-0.607567	-0.664537	-0.646158	-0.613955	-0.611544	-0.641707	-0.69507	-0.654856	-0.723128	0	-0.675027	0	-0.640132	-0.64195	-0.626887	-0.609204	-0.667802	-0.663848	-0.657873	-0.657382	-0.621824	-0.700854	-0.627652	-0.668357	-0.613948	-0.656406	-0.640923	-0.635031	-0.65545	-0.669492
HEBP1	0.660243	0.641506	0.649485	0.625671	0.671219	0.633975	0.650932	0.655773	0.645256	0.643739	0.6518	0.631945	0.691506	0.629007	0.64555	0	0.636991	0	0.644969	0.632879	0.614256	0.643324	0.679465	0.658554	0.643975	0.656621	0.644274	0.61055	0.657673	0.652259	0.612119	0	0.639498	0.607132	0.645824	0	0	0.658942	0.624491	0	0	0.651806	0	0.678751	0	0	0.680141	0.642699	0.632323
HECTD1	0	0	0	0	0	0	0	0	0	0	0	0	-0.669798	0	0	0	0	0	0	0	0	0	0	-0.604426	0	0	0	0	0	0	0	0	0	0	0	0	0	0	0	0	0	0	0	0	0	0	-0.605548	0	-0.615546
HECTD3	0.64461	0.618941	0.644929	0	0.680935	0.635522	0.635082	0.616039	0.662084	0.631976	0.655069	0.608445	0.676381	0.653168	0	0.656267	0	0	0.631881	0.629354	0	0.603916	0.66832	0.61486	0.612768	0.664972	0.643003	0.609407	0.603081	0.620076	0.660668	0.653627	0.634355	0.607532	0	0	0	0.654737	0	0	0.625656	0.612838	0	0.657894	0	0.647358	0.640165	0.624209	0.643717
HEG1	0	0	0	0	-0.602491	-0.64378	-0.608702	0	-0.635739	0	0	0	-0.634917	0	0	0	0	0	0	0	0	0	0	-0.621564	0	0	0	-0.66923	0	0	0	0	0	0	0	-0.610392	0	0	-0.606304	0	0	0	0	0	0	0	0	0	0
HERC1	-0.685387	-0.670146	-0.644199	-0.671702	-0.657559	-0.633633	-0.65724	-0.654919	0	-0.620714	-0.678512	-0.667064	-0.668871	-0.693408	-0.670924	-0.661104	-0.680878	-0.684411	-0.649645	-0.611562	-0.679635	-0.670746	-0.664879	-0.705154	-0.634462	-0.662807	-0.648045	-0.666167	0	-0.64888	-0.613068	-0.645794	-0.635706	-0.708885	0	-0.689908	-0.676446	-0.638633	-0.668373	-0.643517	-0.707303	0	-0.672378	-0.608547	-0.679584	-0.61736	-0.616219	-0.60629	-0.63758
HIF1A	-0.625172	-0.670652	-0.623961	-0.626052	-0.632231	-0.605557	-0.628348	0	-0.623846	0	0	0	-0.638997	-0.63	-0.609357	-0.639367	-0.662241	-0.702626	-0.625944	0	-0.64364	0	0	-0.657018	0	-0.614261	0	-0.60997	0	0	-0.60256	0	0	-0.651534	0	-0.648575	0	0	0	0	-0.642307	0	0	-0.62632	-0.637454	0	-0.62514	0	-0.610065
HIGD1A	0	0	0	0	0	0	0	0	0	0	0	0	0	0	0	0	0	-0.64591	0	0	-0.603866	-0.621201	0	0	0	0	0	0	0	0	0	0	0	0	0	-0.702057	0	0	0	0	0	0	0	0	0	0	0	0	0
HIVEP1	-0.673275	-0.606191	-0.691781	-0.636175	0	-0.623893	-0.630009	-0.625832	-0.660885	0	-0.71996	-0.610334	0	-0.659597	-0.689542	0	-0.683274	-0.627738	-0.654814	0	-0.637992	0	-0.671809	-0.608098	-0.644981	-0.659712	-0.625137	-0.67031	0	-0.645893	0	-0.610362	-0.607218	-0.642118	-0.622229	-0.661937	-0.636921	-0.648418	-0.622318	0	-0.628249	-0.611038	-0.618958	-0.634861	-0.618792	-0.621483	-0.688522	-0.626559	-0.620839
HLA.DQA1	-0.6432	-0.66298	-0.676396	-0.669956	-0.658045	-0.68262	-0.677965	-0.632615	-0.64385	-0.659052	-0.628483	-0.669386	-0.720247	-0.678424	-0.632111	-0.65464	-0.668037	-0.695181	-0.648678	-0.669032	-0.656527	-0.651917	-0.684813	-0.670613	-0.617299	-0.64781	0	-0.698427	-0.657598	-0.625391	-0.662011	-0.642244	-0.634656	-0.623191	-0.673182	-0.698306	-0.678162	-0.701679	-0.609226	-0.680796	-0.676568	-0.630913	-0.653606	-0.658542	-0.662585	-0.649124	-0.622681	0	-0.663044
HLA.DQA2	-0.691017	-0.681382	-0.657489	-0.685724	-0.67725	-0.69212	-0.687338	-0.628685	-0.667047	-0.689219	-0.62938	-0.65074	-0.773881	-0.71558	-0.625561	-0.658317	-0.67579	-0.704465	-0.664866	-0.656237	-0.652323	-0.690972	-0.640125	-0.665593	-0.60777	-0.665549	-0.619439	-0.698242	-0.702004	-0.64397	-0.679654	-0.667736	-0.688766	-0.676816	-0.648147	-0.727236	-0.671677	-0.679016	-0.609842	-0.645035	-0.707131	-0.605793	-0.603121	-0.707972	-0.685865	-0.628934	-0.689665	-0.609428	-0.680457
HLA.DQB1	-0.671063	-0.679882	-0.62602	-0.6499	-0.675437	-0.646903	-0.64309	-0.650321	-0.627404	-0.621308	-0.611922	-0.663617	-0.651698	-0.614313	-0.648153	-0.694987	-0.66783	-0.692188	-0.647624	-0.641883	-0.645079	-0.609448	0	-0.66739	-0.63628	-0.619089	-0.603295	-0.608217	-0.682458	-0.641668	-0.615046	-0.621461	-0.626958	-0.643893	-0.624503	-0.641649	-0.658304	-0.622998	-0.615614	-0.624802	0	0	-0.682069	-0.642146	-0.64339	-0.623336	-0.626135	-0.644773	-0.6502
HLA.DQB2	-0.669103	-0.6671	-0.665066	-0.702038	-0.694462	-0.698971	-0.697682	-0.637156	-0.656757	-0.694991	-0.607683	-0.636522	-0.756997	-0.65735	-0.645152	-0.693136	-0.679828	-0.686102	-0.673075	-0.68844	-0.639815	-0.684827	-0.632182	-0.682136	-0.63296	-0.65515	-0.622662	-0.67583	-0.725012	-0.657835	-0.660188	-0.652944	-0.667661	-0.666603	-0.660035	-0.700125	-0.701591	-0.675811	-0.640682	-0.675996	-0.691491	-0.60584	-0.646102	-0.680714	-0.664435	-0.631895	-0.669721	-0.636678	-0.650247
HLA.DRB1	-0.706974	-0.699526	-0.677209	-0.692321	-0.638013	-0.673281	-0.658303	-0.669774	-0.663691	-0.651212	-0.663079	-0.701389	-0.648515	-0.67967	-0.6884	-0.708562	-0.694961	-0.783191	-0.662575	-0.656117	-0.713911	-0.664934	-0.614472	-0.657436	-0.647718	-0.67564	-0.637675	-0.627199	-0.69892	-0.671394	-0.648133	-0.67953	-0.669851	-0.648904	-0.66438	-0.699258	-0.72442	-0.659164	-0.637829	-0.656416	-0.695171	0	-0.689573	-0.664826	-0.701318	-0.675118	0	-0.649918	-0.634787
HLA.DRB5	-0.748887	-0.742301	-0.699828	-0.664037	-0.65168	-0.690901	-0.705911	-0.709074	-0.666958	-0.680654	-0.64971	-0.719092	-0.632915	-0.654403	-0.708455	-0.681764	-0.707754	-0.791424	-0.709507	-0.680952	-0.706504	-0.637576	-0.635121	-0.718211	-0.652822	-0.654728	-0.670146	-0.629771	-0.674712	-0.688421	-0.690474	-0.686119	-0.67065	-0.675464	-0.667583	-0.68244	-0.716731	-0.613174	-0.688382	-0.658567	-0.613473	-0.602391	-0.695862	-0.688159	-0.697048	-0.681311	-0.616649	-0.67788	-0.630747
HLA.G	-0.688696	-0.712768	-0.674916	-0.663055	-0.636274	-0.645679	-0.65578	-0.718519	-0.64455	-0.626128	-0.6886	-0.687036	-0.672684	-0.653465	-0.694926	-0.706308	-0.684934	-0.751066	-0.65314	-0.652864	-0.736973	-0.662092	-0.674604	-0.726363	-0.678372	-0.710491	-0.683735	-0.679354	-0.671989	-0.652075	-0.700167	-0.669171	-0.67607	-0.714094	-0.694664	-0.735864	-0.672735	-0.703177	-0.688772	-0.639035	-0.705811	-0.62762	-0.664873	-0.665931	-0.678544	-0.671868	-0.604492	-0.636146	-0.634718
HMGB1	-0.642166	-0.644914	-0.603794	0	-0.620547	-0.646126	-0.633563	-0.633072	-0.632224	-0.619112	-0.64867	-0.660689	-0.61556	-0.637906	-0.660506	-0.629227	-0.604993	-0.696505	-0.608399	-0.639505	-0.639787	0	0	-0.643103	0	-0.616759	0	-0.635253	0	0	-0.708864	-0.627607	-0.611702	-0.640361	0	-0.65647	-0.6671	-0.616944	-0.638416	0	0	0	-0.628991	-0.609164	-0.642325	-0.64346	0	0	0
HNRNPA1	-0.609025	-0.642007	-0.603036	-0.632127	0	0	0	0	0	0	0	-0.63186	0	-0.607093	-0.63131	-0.615314	-0.625366	-0.668336	-0.605198	-0.601935	-0.65202	0	0	0	-0.61606	0	0	0	0	-0.621762	0	0	0	0	-0.626151	0	-0.623587	0	0	0	0	0	-0.628007	0	0	0	0	0	0
HNRNPA1L2	-0.672074	-0.694724	-0.686192	-0.708077	-0.61323	-0.670882	-0.658976	-0.670773	-0.665181	-0.645273	-0.683552	-0.675095	-0.675001	-0.662197	-0.693002	-0.624459	-0.662133	-0.661961	-0.620671	-0.68392	-0.676009	-0.639782	-0.642652	-0.634458	-0.665436	-0.647281	-0.659174	-0.709945	-0.629293	-0.657688	-0.670563	-0.652338	-0.642014	-0.619198	-0.677526	-0.644788	-0.641255	-0.602931	0	0	0	-0.60779	-0.707089	0	-0.649073	-0.651235	-0.657261	-0.660035	-0.617815
HNRNPDL	0	0	0	0	0	0	0	0	0	0	0	0	0	0	0	0.628425	0	0	0	0	0	0	0	0	0	0	0	0	0.614299	0	0	0	0	0	0	0	0	0	0	0	0	0	0	0	0	0	0.614675	0	0
HNRNPH3	0.640379	0.625104	0.634084	0.617584	0.665751	0	0	0	0	0.611806	0.612999	0.634392	0.705538	0.633899	0	0.634952	0.6025	0	0	0	0	0.63684	0.69393	0.622744	0	0.633568	0.608961	0.624243	0.645386	0.60722	0.64538	0	0.627292	0	0	0	0	0.637988	0	0.605026	0.631699	0.613471	0.61923	0.61333	0	0	0.605804	0	0.615607
HNRNPK	-0.657246	-0.684095	-0.664937	-0.671531	-0.636622	-0.671978	-0.651386	-0.68405	-0.707984	-0.647215	-0.655799	-0.64976	-0.642068	0	-0.628676	-0.634441	-0.654223	-0.688635	-0.605986	-0.614048	-0.688578	-0.670613	-0.687615	-0.612146	-0.681684	-0.659555	-0.678974	-0.693138	-0.692003	-0.661889	-0.63828	-0.623931	-0.660193	-0.61103	-0.693482	-0.625972	-0.602772	-0.603703	-0.616215	-0.631769	-0.619136	-0.645538	-0.63219	-0.619958	-0.627426	-0.606713	-0.622235	-0.632388	-0.630621
HSD11B2	0.64253	0.602265	0.639532	0	0.669841	0	0	0	0	0	0	0.6122	0.661135	0	0	0	0	0	0	0	0	0.617324	0.659228	0.640444	0	0	0	0	0.661702	0	0.636145	0	0.604791	0	0	0	0	0	0	0	0	0.608828	0	0	0	0	0.611296	0	0
HSD17B2	0.653004	0.629743	0.651716	0.616559	0.671769	0.654892	0.66393	0.63644	0.661175	0.681184	0.665149	0.611626	0.740068	0	0	0.647219	0	0.608694	0.619219	0.618764	0.603356	0.627689	0.694406	0.658879	0.606073	0.660225	0.634016	0.671425	0.708572	0	0.710862	0	0.650274	0.62656	0.611029	0.630808	0	0.641281	0.650574	0	0.663503	0.62987	0	0.666386	0	0	0.662291	0	0.626445
HSP90AA1	0	0	0	-0.63154	0	-0.633626	-0.614552	0	-0.632133	0	0	0	0	0	0	-0.620661	-0.615241	-0.602953	0	-0.610128	-0.636929	0	0	0	0	-0.619271	0	-0.609648	-0.623588	0	0	0	0	0	-0.647451	-0.61899	0	0	0	0	0	0	0	0	0	0	0	0	0
HSPA4	0	0	0	0	0	0	0	0	-0.648087	0	0	0	0	0	0	0	0	0	0	0	0	0	0	0	0	0	0	0	0	0	0	0	0	0	0	0	0	0	0	0	0	0	0	0	0	0	0	0	-0.604456
HSPA5	0.667412	0.652712	0.682449	0.702633	0.675976	0.655486	0.689183	0.651067	0.624468	0.692742	0.641278	0.620276	0.699412	0.655805	0.632223	0.685261	0.664204	0.608825	0.622408	0.66673	0.6618	0.70776	0.650283	0.670485	0.65358	0.67259	0.691855	0.685657	0.621165	0.672877	0.611414	0.625469	0.656985	0	0.659836	0.624041	0.622816	0.610024	0.641769	0.624532	0.634646	0.678151	0	0	0	0.621286	0.657323	0.65226	0
HSPB1	0.682602	0.712358	0.68206	0.687411	0.704686	0.65159	0.650602	0.698277	0.656513	0.676148	0.708819	0.695074	0.691441	0.680338	0.656156	0.659007	0.664772	0.627943	0.692442	0.697516	0.669829	0.689088	0.725648	0.684158	0.687748	0.661825	0.706287	0.627733	0.718659	0.661704	0.65409	0.693647	0.698405	0.671672	0.674408	0	0	0.684305	0.641941	0.629436	0	0.698201	0.637726	0.674592	0.638899	0.66511	0.626981	0.673974	0.656532
HSPB11	0.683778	0.638519	0.679148	0.638008	0.636369	0.666177	0.669729	0.643977	0.639475	0.626172	0.635496	0.63314	0.627843	0.626829	0.620178	0.626976	0.645801	0	0.628513	0.623894	0.623985	0.669595	0.683242	0.616613	0.632518	0.613175	0.695869	0.656273	0.609738	0.66971	0.626746	0.625464	0.660833	0.640935	0	0	0.624316	0	0	0.67066	0.65399	0	0.649558	0	0	0.619731	0	0.607525	0
IDH3A	0.66093	0.626545	0.612111	0	0.633657	0.696515	0.628095	0.619912	0.616761	0.633593	0.650866	0	0.66993	0	0.626819	0	0	0.614822	0.612902	0.604749	0	0.610599	0.682897	0.669248	0	0.613489	0.651873	0.631916	0.678975	0	0.671085	0	0.612883	0.634882	0	0.615874	0.657359	0.640443	0.659763	0.640966	0.640679	0.606894	0	0.666512	0	0	0.611639	0	0
IDH3B	0	0	0.613786	0	0	0.606229	0	0.609105	0	0	0	0.613159	0	0	0.635699	0	0	0	0	0	0	0	0	0	0	0	0.604851	0	0.609475	0	0	0	0	0	0	0	0	0	0	0	0	0	0.612938	0	0	0	0.623378	0	0
IDH3G	0.685079	0.669544	0.676438	0.663237	0.679346	0.632627	0.642403	0.635777	0.61428	0.664767	0.659596	0.645532	0.661279	0.649743	0.659666	0.634584	0.637926	0.629221	0.632021	0.678256	0.628902	0.647454	0.664736	0.604185	0.625491	0.646899	0.669946	0	0.657383	0.673325	0.711977	0.6664	0.628922	0.609204	0.644718	0	0.657944	0.610147	0	0.678006	0	0.621785	0.63232	0.656681	0.634552	0.641561	0.613833	0.666177	0
IDO2	0.700118	0.675325	0.680964	0.658423	0.723411	0.682546	0.690627	0.662409	0.690487	0.710897	0.680779	0.641572	0.771957	0.637674	0.628968	0.672296	0.644103	0.613258	0.665796	0.648206	0.604609	0.67095	0.703887	0.685901	0.647822	0.668424	0.677022	0.66232	0.745697	0.634332	0.7151	0.637783	0.680237	0.647726	0.660585	0.6278	0.624643	0.655795	0.65885	0.642713	0.663793	0.679222	0	0.689479	0	0.624133	0.699627	0.626487	0.645239
IER3IP1	0.633394	0.612155	0.621199	0.620434	0.627175	0.621926	0.653657	0.606625	0.653817	0.646138	0.639128	0	0.667383	0.621046	0.644594	0.607486	0.622813	0	0.612691	0.618512	0	0.666101	0.646004	0.616026	0	0.603021	0.628846	0	0.662491	0.611	0.630039	0	0	0.617749	0.635327	0	0.607677	0.605675	0.620957	0	0	0.64786	0	0	0	0	0.655042	0	0.625995
IFI6	0.606821	0.622745	0.638145	0.643451	0	0	0	0.642533	0.631736	0	0	0	0.637093	0	0.612363	0	0	0.604168	0	0.635723	0.694397	0.650899	0.659145	0	0.631067	0.622438	0.630627	0.619205	0	0.608779	0	0	0.603779	0	0.624753	0	0	0.64597	0	0	0	0.68253	0	0	0	0	0	0	0.607388
IFRD2	0.642754	0.625632	0	0	0.633323	0	0	0	0	0.616162	0	0.604218	0.630007	0	0	0.610888	0	0	0	0	0	0	0.60849	0	0	0	0	0	0	0	0.652512	0	0	0	0.613094	0	0	0	0	0	0	0	0	0	0	0	0	0	0
IFT88	-0.624352	-0.662339	-0.689523	-0.684422	0	-0.633203	0	-0.637131	-0.680309	0	-0.619684	-0.653307	-0.604246	-0.662779	-0.684581	-0.615781	-0.618288	-0.677254	-0.634887	-0.70867	-0.69972	-0.602671	-0.624613	-0.661988	-0.639363	0	0	0	0	-0.634963	0	-0.644044	0	-0.614972	0	-0.632827	-0.668027	-0.647832	0	-0.622764	-0.66429	-0.608977	-0.660381	0	-0.665438	-0.632438	-0.605553	0	-0.656772
IGFBP4	0	0.611029	0	0.611922	0.603944	0	0	0	0.622668	0.653771	0.60571	0	0.731928	0	0	0	0	0	0	0	0	0.638899	0	0	0.646278	0.611399	0.650321	0	0.662158	0	0	0	0.647949	0	0	0	0	0	0	0	0.614288	0.648657	0	0	0	0	0	0	0
IGHA2	0	0	0	0	-0.634363	-0.625066	0	0	-0.612778	0	0	0	0	-0.605126	0	0	0	0	0	-0.603097	0	0	0	-0.63252	0	0	0	0	0	0	0	0	0	0	0	0	0	-0.636658	0	0	-0.652128	0	0	0	0	0	-0.606051	0	0
IGHG1	-0.628302	-0.677148	-0.652387	-0.717545	-0.658451	-0.683729	-0.67922	-0.69712	-0.68371	-0.656832	-0.653815	-0.656115	-0.684896	-0.654498	-0.688441	-0.687281	-0.655703	-0.687772	-0.668424	-0.698323	-0.732466	-0.672308	-0.623335	-0.655856	-0.66963	-0.645258	-0.656404	-0.762469	-0.618252	-0.658662	-0.641623	-0.676376	-0.634162	-0.71067	-0.662207	-0.701845	-0.679061	-0.656806	-0.650321	-0.64969	-0.718795	-0.64566	-0.638581	-0.623621	-0.685431	-0.670765	-0.61757	-0.617889	-0.682893
IGHG2	-0.656649	-0.649564	-0.666246	-0.699175	-0.74693	-0.70119	-0.72032	-0.648818	-0.670046	-0.686881	-0.628834	-0.66544	-0.721105	-0.677354	-0.641224	-0.698455	-0.695489	-0.621838	-0.682251	-0.666371	-0.643188	-0.690509	-0.676825	-0.675639	-0.657835	-0.612516	-0.628413	-0.722871	-0.66096	-0.67356	-0.633285	-0.663006	-0.665104	-0.675345	-0.674006	-0.702077	-0.647766	-0.672616	-0.647568	-0.667674	-0.708122	-0.629057	-0.63704	-0.628719	-0.621022	-0.655979	-0.699819	-0.659461	-0.682423
IGHG3	-0.621095	-0.619367	-0.624736	-0.66364	-0.672829	-0.652277	-0.672612	-0.617754	-0.665751	-0.655095	0	-0.608091	-0.711892	-0.629487	-0.641838	-0.660133	-0.635647	0	-0.684275	-0.635301	-0.612818	-0.658443	-0.656498	-0.695912	-0.64305	0	0	-0.684338	0	-0.641883	-0.629812	-0.635863	-0.623219	-0.622421	-0.633606	-0.68826	-0.626158	-0.637362	-0.639715	-0.604038	-0.748124	0	-0.623633	0	0	0	-0.643413	0	-0.645473
IGHGP	0	-0.626628	0	0	0	0	0	-0.611238	0	0	0	0	0	-0.615352	-0.620154	-0.611493	0	-0.622928	0	0	-0.619064	0	0	0	0	0	-0.605855	0	0	0	0	-0.621908	0	0	-0.638152	-0.618579	-0.606206	0	0	0	0	0	0	0	-0.630958	0	0	0	-0.617533
IGHJ6	-0.628315	-0.668497	-0.635241	-0.630394	-0.66879	-0.661941	-0.675154	-0.630579	-0.695095	-0.612978	0	0	-0.708398	-0.631625	-0.637135	-0.635917	-0.661208	-0.63725	-0.700121	-0.630699	-0.640648	-0.64031	-0.673834	-0.716452	-0.642083	0	0	-0.692117	0	-0.630292	-0.65029	-0.616677	-0.617442	-0.669179	-0.650112	-0.678464	0	-0.651215	-0.639048	0	-0.696103	-0.641662	-0.617634	-0.606359	-0.611282	-0.612826	-0.622914	0	-0.646432
IGKJ2	-0.659484	-0.677588	-0.625802	-0.642139	-0.619113	-0.632561	-0.635061	-0.637127	-0.668169	-0.622288	-0.626797	-0.66042	-0.693868	-0.670599	-0.632096	-0.66412	-0.633103	-0.67799	-0.655607	-0.602927	-0.670197	-0.616065	-0.622084	-0.658158	-0.611033	-0.611881	-0.620114	-0.693179	0	-0.608942	-0.672997	-0.644091	-0.615969	-0.6493	0	-0.649377	0	-0.645149	-0.607277	0	-0.658866	-0.608399	-0.675458	0	-0.668769	-0.633512	-0.646023	0	-0.680139
IGKV1.5	0	0	0	0	0	0	0	0	-0.607694	0	0	0	0	0	0	0	0	0	-0.615225	0	0	-0.619612	0	-0.640852	0	0	0	0	0	0	0	0	0	0	0	-0.642491	0	0	0	0	-0.653025	0	0	0	0	0	0	0	0
IGKV3.11	0	0	0	0	0	0	0	0	0	0	0	0	0	0	0	0	0	0	0	0	0	0	0	0	0	0	0	0	0	0	0	0	0	0	0	0	0	0	0	0	0	0	0	0	0	0	0	0	0
IGKV3.20	0	0	-0.626352	-0.611201	0	-0.604212	-0.622685	0	-0.634858	0	0	0	-0.626326	-0.659198	0	-0.612591	-0.622392	0	-0.641024	-0.608872	-0.625555	-0.626498	0	-0.62838	0	0	0	-0.663648	0	0	-0.610831	-0.612011	0	-0.612572	0	-0.674501	0	-0.614855	0	0	-0.707685	0	0	0	-0.604493	0	-0.604467	0	-0.641018
IGLV2.14	0	0	0	0	-0.612809	0	0	0	-0.605763	0	0	0	0	0	0	0	0	0	0	0	0	0	0	-0.613313	0	0	0	0	0	0	0	0	0	0	0	0	0	0	0	0	-0.608518	0	0	0	0	0	0	0	0
IL15	0.724443	0.701054	0.714614	0.695569	0.750287	0.717427	0.72517	0.698612	0.725808	0.744489	0.714633	0.663759	0.807205	0.672895	0.666262	0.697744	0.674681	0.641304	0.699587	0.684807	0.640507	0.706061	0.739336	0.715278	0.683374	0.704218	0.712567	0.702789	0.771966	0.670739	0.724743	0.670548	0.717567	0.687405	0.688744	0.658672	0.660917	0.69349	0.695391	0.676001	0.700059	0.713951	0.627196	0.719545	0.633874	0.656726	0.740382	0.657996	0.679898
ILF2	0	-0.61433	0	0	-0.632051	-0.616262	0	-0.605039	-0.613928	-0.629379	0	0	-0.665606	0	0	-0.621108	0	0	0	0	0	0	0	0	-0.620069	0	-0.618386	-0.653127	-0.633843	0	-0.660779	0	0	0	-0.60919	0	0	0	0	0	0	0	0	0	0	0	0	0	0
ILF3	-0.628079	-0.618839	-0.656684	0	-0.612233	-0.646431	-0.613094	0	0	0	0	0	0	0	0	0	0	0	0	-0.617161	0	0	0	0	0	0	0	0	0	0	-0.673888	0	0	-0.617009	0	0	-0.611295	0	0	0	0	0	0	0	0	0	0	0	0
ILKAP	0	0	0	0	0	0	0	0	0	0	0	0	0.641517	0	0	0	0	0	0	0	0	0	0.633863	0	0	0	0	0	0	0	0	0	0	0	0	0	0	0	0	0	0.618537	0	0	0.6186	0	0	0	0	0
INO80E	0.607006	0	0	0.615725	0	0	0	0	0	0	0	0	0	0	0	0	0	0	0	0	0	0.634979	0	0	0	0	0	0	0	0	0	0	0	0	0	0	0.64996	0	0	0.619137	0.630157	0	0.605336	0	0	0	0	0	0
IPO7	-0.65151	-0.654194	-0.632113	-0.663982	-0.663332	-0.621553	0	-0.641346	-0.688289	0	-0.659162	0	-0.615483	-0.617785	-0.623798	-0.64046	-0.625271	-0.619762	-0.60581	0	-0.662471	-0.645497	-0.66608	-0.629377	-0.722951	-0.672788	-0.659576	-0.609432	0	-0.655106	0	-0.616962	0	0	-0.611313	0	0	0	-0.604006	0	0	-0.663491	-0.621394	-0.603139	0	0	-0.626291	-0.634268	-0.641601
IQGAP2	-0.705669	-0.670106	-0.714399	-0.675507	-0.615348	-0.695033	-0.648737	-0.66144	-0.715745	-0.679971	-0.701837	-0.684283	-0.660987	-0.691589	-0.695275	-0.641155	-0.674085	-0.725061	-0.690862	-0.660264	-0.680838	-0.625825	-0.702634	-0.647181	-0.631023	-0.646397	-0.673658	-0.674015	-0.654496	-0.663117	-0.601881	-0.697858	-0.622962	-0.676438	-0.680526	-0.661185	-0.700472	-0.65403	-0.681431	-0.681667	-0.683854	-0.679767	-0.706403	-0.658762	-0.694497	-0.691736	-0.658864	-0.64259	-0.689134
IRX3	0	0	0	0.678587	0	0	0	0	0	0	0	0	0.634146	0	0	0	0	0	0	0	0	0.623578	0.618106	0	0	0.60491	0.602908	0	0.660455	0	0	0	0	0	0	0	0	0	0	0.60579	0	0	0	0	0	0	0	0	0
IST1	-0.603658	-0.603913	0	-0.637501	-0.60371	-0.655324	-0.676725	0	-0.614423	-0.662275	0	0	-0.631086	0	-0.624422	-0.657167	0	-0.616954	-0.623797	-0.652236	-0.606745	0	0	0	0	0	0	-0.659284	0	0	-0.604162	0	0	0	0	0	-0.626252	0	0	0	-0.618408	0	0	0	0	0	0	0	0
ITGA5	0.678082	0.630689	0.62743	0.609834	0.6796	0.650989	0.648253	0.64641	0.661308	0.668388	0.621665	0	0.64245	0	0	0.635211	0	0.62037	0	0.614823	0.62134	0.605332	0	0	0.606135	0	0.663145	0	0.675881	0	0.625836	0.606027	0	0.636078	0.627341	0	0.626365	0	0.6275	0	0	0.631467	0	0	0	0	0	0	0
ITGB5	0	-0.623818	0	-0.660083	-0.696398	-0.696303	-0.663443	0	-0.605147	-0.687535	0	0	-0.74812	0	0	0	0	0	-0.608884	-0.649381	0	-0.603942	0	-0.648898	0	0	0	-0.651034	-0.669036	0	-0.610899	0	-0.640296	0	-0.638835	-0.608035	-0.619839	0	0	-0.602622	0	-0.612914	0	-0.60375	0	0	0	0	0
ITPKB	-0.694312	-0.693094	-0.683706	-0.702819	-0.604904	-0.671462	-0.612946	-0.66043	-0.663453	-0.657943	-0.676628	-0.642942	-0.680059	-0.673178	-0.693591	-0.695925	-0.669562	-0.686959	-0.654639	-0.649867	-0.668962	-0.700957	-0.673707	-0.629284	-0.648237	-0.691378	-0.702124	-0.660054	-0.699841	-0.661029	0	-0.659161	-0.685785	-0.65052	-0.666928	-0.660985	-0.70815	-0.679147	-0.671405	-0.677106	-0.671743	-0.678114	-0.669014	-0.679389	-0.680422	-0.624316	-0.679038	0	-0.6442
JAZF1	0.664854	0.658808	0.636703	0.642207	0.704932	0.666162	0.667303	0.615957	0.644331	0.678509	0.629095	0	0.742387	0	0	0.642092	0.602251	0	0.623349	0.632301	0	0.616729	0.632494	0.650199	0.619394	0.612066	0.626697	0.636187	0.689198	0	0.708018	0	0.637297	0.609369	0.616665	0	0	0.615568	0.607015	0	0.633904	0.62759	0	0.659376	0	0	0.670881	0	0.602761
JMY	-0.635117	-0.613046	-0.668399	0	0	-0.620884	0	0	-0.643114	0	0	0	0	-0.607881	-0.662347	0	-0.610546	-0.644013	0	-0.608648	-0.609564	0	0	0	0	0	0	0	0	0	0	0	0	-0.611095	0	0	-0.618715	0	0	0	0	0	0	0	-0.623364	0	0	0	-0.612013
KAT2A	0.742119	0.729606	0.741277	0.704504	0.737935	0.681672	0.708426	0.720467	0.681085	0.720588	0.67099	0.715981	0.727418	0.666895	0.709058	0.674625	0.701283	0.645938	0.707642	0.716163	0.693879	0.697406	0.741628	0.706985	0.71541	0.667169	0.700084	0.66525	0.769702	0.685779	0.730014	0.673706	0.690613	0.692297	0.685435	0.610562	0.669689	0.684217	0.676213	0.701366	0.638266	0.719759	0.68775	0.680652	0.667093	0.647125	0.693745	0.647718	0.672552
KAT5	0.709478	0.669187	0.673811	0.6521	0.69322	0.698686	0.695115	0.651347	0.700345	0.695325	0.68107	0	0.71474	0.624246	0.63838	0.651347	0.651819	0.632244	0.639452	0.634198	0.629234	0.676465	0.658229	0.617173	0.647329	0.659326	0.68674	0.670424	0.70701	0.643158	0.664155	0.625018	0.658395	0.632882	0.688041	0.624935	0.615451	0.603689	0.690101	0.605411	0.605392	0.677192	0	0.664295	0	0.605386	0.65004	0.630822	0
KATNIP	0	0	0	0	0	0	0	0	0	0	0	0	0	0	0	0	0	0	0	-0.655573	-0.651197	0	0	0	0	0	0	0	0	0	0	0	0	0	0	0	0	0	0	0	0	0	0	0	0	0	0	0	0
KDELR1	0.688226	0.701434	0.719305	0.701811	0.704272	0.686326	0.703048	0.662225	0.686677	0.715644	0.724579	0.656693	0.709375	0.662454	0.717136	0.667665	0.698348	0	0.712091	0.726502	0.62681	0.668009	0.748393	0.688909	0.660088	0.640113	0.673647	0.659807	0.733603	0.654846	0.717417	0.675528	0.639724	0.671479	0.717136	0.612281	0.625285	0.702059	0.683341	0.663098	0.60239	0.675586	0.603831	0.687608	0.661708	0.652454	0.739668	0.652786	0.698233
KDM3A	0	0	0	0	0	0	0	0	0	0	0	0	0	0	0	0	0	0	0	0	0	0	0	0	0	0	0	0	0	0	0	0	0	0	0	0	0	0	0	0	0	0	0	0	0	0	0	0	0
KDM3B	0	0	-0.6152	-0.63375	0	-0.62312	0	0	0	0	0	0	0	0	0	0	-0.606247	0	0	0	0	0	0	0	0	0	0	0	0	0	0	0	0	0	0	0	0	0	0	-0.653747	0	0	0	0	0	0	0	0	0
KDM5A	-0.632973	-0.612657	0	-0.609692	-0.608774	0	0	-0.608059	0	0	-0.662944	-0.607076	0	0	0	-0.630665	0	0	0	0	0	-0.610221	-0.62513	0	-0.632757	-0.631207	-0.633726	-0.61501	0	0	0	0	0	0	-0.66617	0	0	0	0	0	0	-0.603538	0	0	0	0	0	-0.608659	0
KHDRBS1	0.713973	0.694145	0.696562	0.701665	0.688042	0.72514	0.730931	0.678112	0.690861	0.68419	0.686071	0.660014	0.720242	0.660676	0.69287	0.660287	0.689981	0.653648	0.702238	0.665929	0.643775	0.703246	0.658527	0.64773	0.698221	0.653042	0.718673	0.660887	0.685076	0.69831	0.657787	0.681518	0.669802	0.711562	0.707392	0.655287	0.671091	0.656843	0.694585	0.640517	0.624043	0.677398	0	0.653036	0.624222	0.667966	0.641983	0.679139	0.663182
KIAA0586	-0.670331	-0.67843	-0.643401	-0.706591	-0.659701	-0.729669	-0.70916	-0.675114	-0.685687	-0.733871	-0.645474	-0.650803	-0.69128	-0.66866	-0.645519	-0.668412	-0.654957	-0.677869	-0.658381	-0.659246	-0.655607	-0.660307	-0.605102	-0.637936	-0.660575	-0.652355	-0.663585	-0.699939	-0.666397	-0.655352	-0.638408	-0.685368	-0.642419	-0.653828	-0.644792	-0.646335	-0.683187	-0.637649	-0.657686	-0.6656	-0.639658	-0.615623	-0.635162	-0.651118	-0.697695	-0.646214	-0.645295	-0.673609	-0.651315
KIAA1109	-0.680146	-0.694092	-0.61743	-0.706419	-0.711954	-0.657713	-0.684859	-0.688296	-0.660372	-0.653396	-0.633302	-0.667119	-0.632543	-0.66518	-0.673833	-0.650475	-0.717629	-0.644283	-0.617437	-0.636916	-0.681689	-0.673476	0	-0.709148	-0.687856	0	-0.647452	-0.64478	-0.62535	-0.673329	0	-0.651361	0	-0.679158	-0.655321	-0.617501	-0.623571	0	-0.608375	0	-0.608949	0	-0.649614	0	-0.64508	-0.611634	-0.63577	-0.65175	-0.629559
KIAA1217	-0.628015	0	-0.683577	0	0	0	0	0	0	0	0	0	0	-0.613443	0	0	-0.649378	0	0	0	0	0	0	0	0	0	0	0	0	0	0	0	0	0	0	0	0	0	0	0	0	0	0	0	0	0	0	0	0
KIF20B	0	0	0	0	0	0	0	0	0	0	0	0	0	0	0	0	0	0	0	0	0	0	0	0	-0.607008	0	0	0	0	0	0	-0.606275	0	0	0	0	0	0	0	0	0	0	0	0	0	0	0	0	0
KIZ	-0.623635	-0.654907	0	-0.655691	0	-0.641694	-0.61743	-0.662973	0	-0.624566	0	-0.62676	0	-0.639647	-0.626517	0	-0.610926	-0.650201	0	-0.651477	-0.69114	-0.61736	0	-0.60328	-0.651501	-0.609657	-0.640737	-0.629635	0	-0.657075	0	-0.654709	-0.652847	0	0	-0.602113	0	0	-0.60907	0	0	-0.604816	-0.621122	0	0	-0.610147	0	-0.608732	0
KLHDC2	0.697531	0.63499	0.662287	0.635054	0.669775	0.64779	0.671758	0.646515	0.633109	0.672179	0.627547	0.64165	0.652134	0.656853	0	0.691785	0.687384	0.606908	0.613796	0	0.612349	0.67466	0.63411	0.630328	0.62689	0.687633	0.689635	0	0.658339	0.678232	0.602737	0.625595	0.656184	0	0.659589	0.605722	0.632573	0	0.634862	0.624856	0	0.636533	0	0.64985	0	0.610742	0.641119	0.701779	0
KMT2C	-0.649692	0	-0.616628	0	0	0	0	0	0	0	0	-0.609892	0	-0.601949	-0.615512	0	-0.607254	0	0	0	0	0	0	-0.602988	0	0	0	0	0	0	0	0	0	0	0	0	0	0	0	0	0	0	-0.633501	0	0	0	0	0	0
KRT10	0.639942	0	0.636893	0	0.632907	0.620648	0.647787	0.608459	0.635075	0.626318	0.643361	0.615782	0.658987	0.635216	0.610041	0	0.630649	0	0	0	0	0.607534	0.666903	0.651346	0	0.620622	0.610436	0.630209	0.613759	0	0	0	0.611265	0.620916	0.623537	0.618065	0	0.605729	0.654433	0	0	0	0	0	0	0	0.615488	0	0
KRT18	0.684296	0.653547	0.678269	0.681592	0.717438	0.665289	0.675902	0.653859	0.671865	0.713113	0.68931	0.631826	0.765077	0.638296	0.645803	0.668376	0.636032	0.608471	0.655804	0.640431	0	0.680201	0.7292	0.679072	0.653955	0.707067	0.689157	0.671495	0.728555	0.659619	0.680699	0.626694	0.682919	0.634112	0.656028	0.607476	0.626152	0.673728	0.664855	0.667343	0.68908	0.669767	0.609619	0.684743	0	0.621158	0.689386	0.634705	0.632128
LAIR1	0	0	0	-0.623833	-0.619573	-0.613209	-0.635056	0	-0.60564	0	-0.612877	0	-0.645897	-0.647861	-0.609644	-0.672317	-0.613458	0	-0.629049	0	0	-0.637849	0	0	0	-0.626633	0	0	-0.633105	-0.628252	0	-0.629113	-0.612189	-0.655756	0	-0.642964	-0.618132	-0.613133	0	0	-0.705362	0	0	0	-0.629795	-0.614574	-0.601909	0	0
LAMP2	0.616065	0	0.668767	0	0	0	0	0	0	0	0.616282	0.637943	0	0.629004	0.656816	0	0.615778	0.629821	0	0	0.644992	0.613533	0.660107	0	0	0.657301	0	0	0	0	0	0	0	0	0	0	0	0.61838	0	0	0.623954	0	0.614197	0.60208	0.649979	0	0	0	0
LAPTM4A	0.680595	0.650845	0.683114	0.641329	0	0.675933	0.645436	0.674422	0.618658	0.60679	0.701704	0.629284	0.648868	0.657196	0.66307	0	0.649123	0.648204	0.603027	0.667168	0.677279	0.632382	0.719949	0.667668	0.656374	0.688158	0.686857	0.656897	0.700486	0.660436	0.62017	0.624334	0.667968	0.665557	0.606854	0.616688	0.626439	0.704108	0.614845	0.643925	0.686558	0.634155	0.611771	0.697265	0.629085	0	0.63647	0.610903	0
LARP1B	0	0	0	0	0	0	0	0	0	0	0	0	0	0	-0.61318	0	0	-0.610399	-0.605387	-0.612646	0	0	0	0	0	0	0	0	0	-0.613652	0	-0.612	0	0	0	0	-0.601981	0	0	0	0	0	0	-0.602957	-0.614615	0	0	-0.607989	0
LASP1	0.696289	0.691231	0.681	0.678928	0.691607	0.626206	0.652267	0.654161	0.666637	0.669749	0.604923	0.642478	0.776136	0.676127	0	0	0.640991	0	0.617615	0.626622	0.631577	0.732663	0.666994	0.67702	0.703923	0.675247	0.668869	0.6785	0.66679	0.6458	0.715008	0.630429	0.713057	0	0	0.668487	0.607053	0.627361	0.609783	0.648153	0.632527	0.666535	0.603207	0.651572	0	0.608335	0.676918	0.609872	0
LDB1	0	-0.672027	-0.61074	-0.656137	-0.6109	-0.621626	-0.627888	-0.613062	0	0	0	-0.633771	0	-0.625981	-0.616722	-0.637236	-0.647853	-0.660709	-0.648382	0	-0.613795	-0.642682	0	0	0	0	0	0	0	0	0	0	0	-0.610498	-0.676446	-0.605754	-0.606602	0	0	0	0	0	0	0	-0.646374	0	0	0	0
LDHA	0.70873	0.685571	0.693097	0.672814	0.73386	0.695514	0.70357	0.676507	0.703959	0.723361	0.692963	0.64964	0.784924	0.651007	0.643283	0.682458	0.655625	0.624461	0.678185	0.674234	0.618325	0.684703	0.716652	0.696592	0.661078	0.682458	0.690386	0.678178	0.754985	0.648443	0.719573	0.64984	0.694366	0.663304	0.671347	0.639456	0.637402	0.669204	0.672559	0.655038	0.677375	0.69112	0.604612	0.70128	0.611201	0.635776	0.715019	0.637945	0.659037
LEPROT	0.693533	0.671369	0.681082	0.661705	0.715308	0.681433	0.690133	0.66559	0.691504	0.709236	0.704012	0.661978	0.79492	0.667931	0.633603	0.688226	0.642629	0.641142	0.66522	0.655437	0.634917	0.672376	0.721035	0.6801	0.650563	0.700089	0.679105	0.700734	0.736477	0.638087	0.714702	0.637647	0.703699	0.66987	0.657126	0.652872	0.625286	0.687225	0.681089	0.640536	0.68674	0.678244	0	0.706117	0.631161	0.622448	0.701052	0.625057	0.663753
LHFPL6	0.69439	0.665949	0.670739	0.65274	0.696303	0.673444	0.675102	0.652478	0.674834	0.684236	0.683745	0.607627	0.732845	0.619247	0.651515	0.623693	0.649174	0.603391	0.655444	0.66352	0	0.655074	0.667544	0.652057	0.638369	0.655304	0.662964	0.629695	0.706413	0.654092	0.70346	0.626538	0.681678	0.633617	0.629535	0	0.630173	0.649181	0.631876	0.626263	0.642687	0.664948	0	0.718985	0	0.61551	0.659099	0.652178	0.60769
LIF	0.720704	0.676567	0.722439	0.701933	0.729972	0.708069	0.721782	0.673614	0.733492	0.726081	0.692646	0.64667	0.748647	0.676764	0.684527	0.669659	0.685362	0.663491	0.667439	0.677225	0.65946	0.702239	0.722094	0.678831	0.676701	0.685082	0.690216	0.685943	0.710614	0.667618	0.67577	0.646672	0.672733	0.635013	0.707418	0.637373	0.648834	0.678595	0.679539	0.656609	0.665513	0.720328	0.648586	0.665781	0.623551	0.646245	0.695733	0.656533	0.634407
LINC01320	0.708021	0.683784	0.690092	0.666932	0.731812	0.691655	0.699557	0.670976	0.699455	0.718845	0.688842	0.643895	0.781333	0.645246	0.637427	0.679855	0.653041	0.621704	0.674172	0.655813	0.613055	0.680301	0.712575	0.69464	0.657193	0.677036	0.685729	0.671072	0.754283	0.643154	0.723406	0.645769	0.689512	0.656574	0.669688	0.637522	0.634097	0.664662	0.666894	0.651153	0.673005	0.687828	0	0.698486	0.605108	0.632203	0.709163	0.63485	0.653474
LINC01541	0.720738	0.697368	0.708868	0.689293	0.745792	0.711451	0.719092	0.692271	0.719564	0.738712	0.70846	0.664737	0.801054	0.666656	0.659921	0.693655	0.669673	0.636946	0.693573	0.683958	0.634579	0.700244	0.732716	0.710794	0.677557	0.697942	0.705991	0.695473	0.767325	0.664487	0.723506	0.665068	0.710851	0.680051	0.68396	0.653549	0.654716	0.686792	0.688948	0.669635	0.693655	0.707171	0.621447	0.714455	0.627359	0.650825	0.732359	0.652783	0.672632
LMAN1	-0.628076	0	0	0	-0.64014	0	0	0	0	0	0	-0.662421	-0.638316	0	0	0	0	0	0	0	0	0	-0.626386	-0.637774	0	0	0	0	-0.608238	0	-0.636729	0	-0.614347	0	0	0	0	0	0	0	0	0	-0.630199	0	0	0	0	0	0
LMBR1L	0.654673	0.623855	0.638511	0.606749	0.680574	0.643684	0	0	0.632108	0.608159	0.603024	0	0.668347	0.6155	0	0	0	0.629021	0	0	0	0	0.635003	0	0	0.606819	0	0.615379	0.638033	0	0.660521	0	0	0.613848	0	0	0	0.649698	0	0.613465	0.644558	0	0	0.683112	0	0	0.619735	0	0
LONRF2	0	0	0	0	0	0	0	0	0	0	0	0	0	0	0	0	0	0	0	0	-0.616797	0	0	0	0	0	0	-0.602372	0	-0.611153	0	0	0	0	0	0	0	0	0	0	0	0	0	0	0	0	0	0	0
LPIN3	0.675006	0.691962	0.650811	0.606358	0.673258	0.621375	0.638606	0.678073	0.619195	0.637503	0.621669	0.687786	0.649262	0.638517	0	0.647623	0.638612	0.643688	0.607703	0.603474	0.653458	0.632586	0.651405	0.623308	0.624641	0.634493	0.655397	0.632707	0.655964	0.626809	0.656245	0.645238	0.667564	0.619271	0.623512	0	0	0.656634	0	0	0.611848	0	0.601875	0.681829	0.625042	0.63286	0.604253	0.620464	0.619902
LRCH1	-0.670693	-0.70259	-0.661255	-0.684932	0	-0.627196	-0.602466	-0.682872	-0.640676	-0.624549	-0.609627	-0.646069	0	-0.710223	-0.665955	-0.617771	-0.63877	-0.694287	-0.64301	-0.644616	-0.685245	-0.656491	-0.611623	-0.628407	-0.672159	-0.647213	-0.683969	-0.607338	0	-0.621877	-0.60202	-0.710886	-0.616744	-0.637482	-0.637042	-0.622987	-0.660394	-0.714923	-0.607593	0	0	-0.659763	-0.669953	-0.640134	-0.674366	-0.671075	-0.677229	-0.623503	-0.664494
LRP6	-0.691424	-0.722789	-0.689485	-0.745365	-0.650691	-0.764121	-0.736424	-0.732725	-0.699441	-0.692215	-0.691654	-0.699043	-0.6574	-0.703127	-0.699128	-0.650021	-0.708229	-0.68886	-0.667917	-0.717206	-0.726016	-0.699702	-0.673797	-0.70217	-0.740665	-0.640627	-0.69474	-0.725034	-0.619951	-0.729963	-0.655079	-0.717744	-0.699836	-0.65615	-0.669588	-0.661086	-0.667183	-0.663012	-0.67844	-0.641947	-0.643956	-0.621138	-0.734989	-0.649537	-0.690257	-0.719077	-0.658695	-0.703376	-0.605002
LRRC37A	-0.783226	-0.782295	-0.778277	-0.793409	-0.73264	-0.702401	-0.744283	-0.76254	-0.728527	-0.737397	-0.714906	-0.763264	-0.672406	-0.793773	-0.801616	-0.725236	-0.791426	-0.743474	-0.733048	-0.749815	-0.74765	-0.785783	-0.67905	-0.719038	-0.740706	-0.755092	-0.753121	-0.690981	-0.671028	-0.761436	-0.685873	-0.771135	-0.690464	-0.763471	-0.730956	-0.722826	-0.763809	-0.688845	-0.718962	-0.715187	-0.693206	-0.627967	-0.732569	-0.684152	-0.796323	-0.7467	-0.67701	-0.721289	-0.713631
LRRC37A2	-0.721334	-0.726288	-0.744634	-0.743831	-0.688092	-0.656655	-0.697542	-0.688048	-0.677985	-0.707541	-0.674421	-0.696851	-0.670085	-0.725899	-0.741184	-0.661387	-0.716207	-0.703288	-0.700214	-0.72561	-0.709409	-0.711278	-0.676212	-0.679898	-0.684904	-0.714237	-0.682825	-0.687129	-0.643245	-0.694813	-0.663274	-0.691459	-0.694647	-0.673477	-0.683393	-0.668478	-0.662879	-0.738621	-0.671475	-0.629421	-0.659059	-0.655106	-0.686785	-0.658103	-0.703045	-0.675913	-0.647141	-0.647856	-0.665181
LSM5	0.651036	0.645092	0.639161	0.637158	0.669289	0.631565	0.639888	0.622923	0.618312	0.660545	0.714456	0.648757	0.682095	0.621303	0.633319	0.718398	0.628727	0.630818	0.640793	0.646429	0.616175	0.636042	0.681573	0.644142	0.619925	0.699437	0.639135	0.693378	0.732448	0	0.72512	0.617177	0.64527	0.690099	0.633644	0.667797	0.616692	0.667675	0.679748	0.621507	0	0	0	0.67367	0.64816	0.622751	0.637706	0	0.636807
LTBP1	-0.69615	-0.696099	-0.680936	-0.708311	-0.671351	-0.712092	-0.715478	-0.70935	-0.69858	-0.693587	-0.683671	-0.678204	-0.749798	-0.627371	-0.69043	-0.659446	-0.66933	-0.667493	-0.66002	-0.70973	-0.705862	-0.654549	-0.6678	-0.705741	-0.662686	-0.652725	-0.679718	-0.717174	-0.742133	-0.659956	-0.679061	-0.631421	-0.67313	-0.673418	-0.68077	-0.652566	-0.621141	-0.629437	-0.657246	0	-0.635049	-0.683754	-0.633078	-0.615517	-0.639155	0	-0.633837	-0.625662	-0.641483
LTF	0	0	0	0	0	0	0	0	-0.634518	0	0	0	0	0	0	0	0	0	0	0	0	0	0	0	0	0	0	0	0	0	-0.604637	0	0	0	0	0	0	-0.605135	0	0	0	0	0	0	0	0	0	0	0
LUC7L	0.650474	0.615806	0.629862	0.606266	0.680377	0.692309	0.686875	0.65268	0.695172	0.699739	0	0	0.715733	0	0	0.648924	0	0	0.627209	0.625179	0	0.635633	0	0	0.632706	0.60228	0.648822	0	0.732021	0.621476	0.617056	0.631399	0.622024	0.633414	0.631807	0	0.666385	0	0.620041	0.666372	0.663407	0.626303	0	0	0	0	0.643261	0	0.624696
LUZP1	-0.605411	-0.611654	-0.621953	-0.613057	0	-0.619447	0	0	-0.64542	0	-0.626532	0	0	0	-0.617476	-0.613567	-0.623228	-0.611029	-0.642207	-0.618336	-0.630294	0	0	0	0	0	0	0	0	0	0	0	-0.635695	-0.608536	0	0	0	0	-0.616226	0	0	0	0	0	-0.615818	0	0	0	0
LY75	-0.693842	-0.658757	-0.686541	-0.649836	-0.625375	-0.667283	-0.63927	-0.643625	-0.700933	-0.652177	0	-0.615598	-0.644965	-0.688473	-0.625879	0	-0.627818	-0.644346	-0.634296	-0.665859	-0.66852	-0.646074	0	-0.631357	-0.625203	-0.606054	-0.609663	-0.608133	-0.649741	-0.635023	0	-0.677199	-0.645526	-0.636879	0	-0.631688	0	-0.680068	-0.621537	-0.614682	-0.663789	-0.628608	0	-0.666256	0	-0.652279	-0.65583	0	-0.626664
MACROH2A1	0	0	0	0	0	-0.615039	0	0	0	0	0	0	0	0	0	0	0	0	0	0	0	0	0	0	0	0	0	0	0	0	0	0	0	0	0	0	0	0	0	0	0	0	0	0	0	0	0	0	0
MAGOH	0.650327	0.602611	0.645219	0.614626	0	0.637177	0.612956	0.623191	0	0.619671	0.655339	0.650966	0.644128	0.665932	0.659077	0.661436	0.624448	0.66377	0.616374	0.609383	0	0.645078	0.686614	0.637693	0	0.670039	0.667578	0	0.621004	0.634345	0	0.631182	0	0.655824	0	0.622158	0.690268	0.645735	0.644402	0.651252	0.692513	0	0.649166	0.621865	0.658292	0.629384	0.608619	0	0
MAML3	0	0	0	0	0	0	0	0	0	0	0	0	0	0	0	0	0	0	0	0	0	0	0	0	0	0	0	0	0	0	0	0	0	0	0	0	0	0	0	-0.603654	0	0	0	0	0	0	0	0	0
MAN1A2	-0.681031	-0.747094	-0.712086	-0.758036	-0.686834	-0.695551	-0.689461	-0.692548	-0.694314	-0.688364	-0.635782	-0.630995	-0.773174	-0.659542	-0.714311	-0.62579	-0.67709	-0.6842	-0.681331	-0.741709	-0.705173	-0.678589	-0.649409	-0.727218	-0.716792	-0.672378	-0.663138	-0.712589	-0.681382	-0.656334	-0.667647	-0.647133	-0.692433	-0.644767	-0.652693	-0.664414	-0.658611	-0.750862	-0.652547	-0.621524	-0.704242	-0.711499	-0.630043	-0.699849	-0.64865	-0.622901	-0.706353	0	-0.685807
MAN2C1	0.71733	0.668615	0.711361	0.676185	0.686905	0.734803	0.73921	0.695227	0.722087	0.746148	0.725665	0.697166	0.758022	0.677084	0.674979	0.709537	0.664859	0.684507	0.670133	0.644625	0.668398	0.690476	0.710462	0.667843	0.656045	0.722833	0.723012	0.692631	0.732584	0.676542	0.724415	0.67343	0.71527	0.652162	0.724351	0.68781	0.682389	0.633196	0.703664	0.670458	0.662193	0.707445	0.662014	0.659017	0.6663	0.664629	0.651932	0.715538	0.615723
MAOA	0.709679	0.703034	0.722173	0.660305	0.684342	0.656702	0.679323	0.689597	0.65056	0.677256	0.610695	0.690411	0.720355	0.676102	0.663934	0.608476	0.645956	0.644808	0.645618	0.667159	0.649655	0.648475	0.671038	0.687384	0.65806	0.657958	0.651683	0.614662	0.676874	0.661632	0.669323	0.634202	0.676421	0.60463	0.647633	0	0.642257	0.663679	0.611307	0.653284	0.654872	0.731273	0.675535	0.637251	0.615025	0.641517	0.651479	0.619859	0.634196
MAP1B	0	0	0	0	0	0	0	0	0	0	0	0	0	0	0	0	0	0	0	0	0	0	0	0	0	0	0	0	0	0	0	0	0	0	0	0	0	0	0	0	0	0	-0.616423	0	0	0	0	0	0
MAP3K4	-0.641269	-0.669519	-0.684237	-0.658022	-0.63692	-0.63442	-0.633949	-0.648061	-0.632641	-0.625665	-0.603754	-0.655778	-0.604742	-0.639127	-0.626417	-0.624428	-0.650388	-0.665923	-0.622336	-0.685421	-0.679659	-0.677312	-0.628962	-0.611961	-0.634229	-0.644662	-0.616979	-0.655318	-0.621233	-0.613198	-0.674187	-0.632271	-0.642009	-0.619957	-0.624498	-0.653826	-0.634331	-0.615621	-0.614971	-0.63215	0	0	-0.621488	-0.625078	-0.651868	-0.623465	0	-0.601872	-0.629395
MBD2	0.648936	0.629702	0.625869	0.653802	0.645377	0.653119	0.655932	0.621699	0.617273	0.650403	0.619683	0.603742	0.694795	0.619046	0.630442	0.634797	0.605232	0	0.618548	0	0	0.615876	0.605169	0.643483	0	0.640346	0.659286	0	0.633981	0.607669	0.624307	0	0	0.616425	0	0	0.645658	0	0	0.605335	0.636711	0	0	0	0.60939	0.60948	0.662806	0	0
MBD6	0.694121	0.658928	0.672411	0.655197	0.702176	0.676748	0.689465	0.64586	0.698056	0.692577	0.709561	0.610401	0.725792	0.622843	0.633621	0.704612	0.64301	0.652595	0.638366	0.637159	0.658227	0.672947	0.689452	0.636874	0.64704	0.668878	0.668852	0.707884	0.688113	0.63623	0.684057	0.617818	0.644885	0.637282	0.674541	0.640254	0.607862	0.656581	0.676805	0.604074	0.639527	0.679516	0.607919	0.662793	0.620177	0.627716	0.679235	0.623226	0.622097
MBIP	0	0	0	0	-0.616381	0	0	0	0	0	0	0	0	0	0	0	0	0	0	0	0	0	0	0	0	0	0	0	0	0	0	0	0	0	0	0	0	0	0	0	0	0	0	0	0	0	0	0	0
MCCC1	0	0	0	0	0	0	0	0	0	0	0	0	0	0	0	0	0	-0.611052	0	0	0	0	0	0	0	0	0	0	0	0	0	0	0	0	0	0	0	0	0	0	0	0	0	0	0	0	0	0	0
MCFD2	0.603613	0.617281	0.647231	0.620973	0.605124	0	0.646	0.637351	0.62031	0.664782	0	0	0.631956	0.623467	0	0	0	0.603804	0	0.661939	0.605061	0.614895	0.638461	0.6376	0	0.632817	0.616139	0.623837	0.616451	0	0.677678	0.622147	0.608243	0	0	0	0	0.619149	0.605877	0	0	0	0	0.603906	0	0.614315	0.614238	0	0
MCM9	-0.742516	-0.728487	-0.757074	-0.718392	-0.696711	-0.730572	-0.753121	-0.705766	-0.715918	-0.672255	-0.679761	-0.714678	-0.697865	-0.711601	-0.713915	-0.679104	-0.743326	-0.719412	-0.684352	-0.699514	-0.709509	-0.68865	-0.645867	-0.67853	-0.686718	-0.658844	-0.677031	-0.711052	-0.610284	-0.716237	-0.670112	-0.681973	-0.711263	-0.6833	-0.666401	-0.707621	-0.725266	-0.636627	-0.661765	-0.682286	-0.689983	-0.637042	-0.751265	-0.659731	-0.680628	-0.713297	-0.65952	-0.673262	-0.624409
MCMBP	0.624338	0.64044	0.619688	0.661434	0.631104	0.620734	0.627718	0	0.615964	0.634988	0.638903	0.633528	0.655586	0.684099	0.65051	0.660854	0.638266	0.634892	0.622067	0.62932	0.637641	0.667135	0.650835	0	0.620058	0.646958	0.620645	0.670279	0.622361	0.656957	0.633578	0.658813	0.604415	0.647538	0.618164	0.652544	0.607642	0.659853	0.641257	0.613005	0.636416	0	0	0.654859	0.660637	0.609051	0.628776	0	0.683978
MCPH1	-0.667563	-0.665866	-0.658246	-0.665968	-0.608	-0.628953	-0.62081	-0.640016	-0.650231	-0.612597	-0.711235	-0.652821	-0.609747	-0.645137	-0.696633	-0.614427	-0.64038	-0.628832	-0.65912	-0.660805	-0.656315	-0.605755	-0.664597	-0.643555	-0.670458	-0.629782	-0.647209	0	-0.622679	-0.641687	0	-0.648714	-0.616965	-0.677114	-0.617737	-0.605118	-0.638779	-0.616933	-0.686992	0	0	-0.61444	-0.699407	-0.604537	-0.677618	-0.638371	-0.631351	-0.622385	-0.625338
MDM1	0	0	0	0	0	0	0	-0.614835	0	-0.614121	0	-0.605316	0	0	-0.641044	0	0	0	0	0	0	0	0	0	0	0	0	0	-0.62118	0	0	-0.61363	0	0	-0.607158	0	0	0	0	0	0	0	0	0	0	0	0	0	0
MDN1	-0.649779	-0.666205	-0.623865	-0.693962	-0.664025	-0.630924	0	-0.654096	-0.673124	-0.634635	-0.649601	-0.615255	0	-0.651814	-0.655353	-0.623228	-0.619236	0	-0.668476	-0.6361	-0.638672	-0.658464	0	0	-0.684302	-0.62933	-0.657081	0	0	-0.635133	0	-0.654147	-0.653121	-0.620339	-0.602224	0	0	-0.606298	-0.63086	0	0	-0.635866	-0.645061	0	-0.616035	-0.632792	-0.629094	-0.633794	0
MED10	0.669364	0.646944	0.671252	0.652716	0.683817	0.654215	0.665313	0.642435	0.662698	0.682401	0.70084	0.64897	0.760509	0.657506	0.62677	0.680353	0.628383	0.669498	0.63855	0.630525	0.64401	0.646612	0.725645	0.665875	0.623823	0.720683	0.656607	0.703806	0.698308	0.615289	0.717826	0.615104	0.673752	0.658004	0.627899	0.651645	0.615671	0.684799	0.665192	0.62832	0.699405	0.642817	0	0.69533	0.654037	0.611704	0.661085	0	0.644425
MED15	0.638647	0.608572	0	0.609178	0.63542	0	0.603834	0	0	0.61574	0.670744	0.607448	0.691731	0.612902	0	0.63991	0	0.607507	0	0	0.608362	0	0.634572	0.628412	0	0.682178	0.614439	0.676209	0	0	0.693211	0	0.622424	0	0	0.638832	0	0	0.606206	0	0.60988	0	0.61104	0.615836	0.608636	0	0	0	0
MED17	0	0	0	0	0	0	0	0	0	0	0	0	0	-0.615054	0	0	0	0	0	0	0	0	0	0	0	0	0	0	0	0	0	0	0	0	0	0	0	-0.621891	0	0	0	0	0	0	0	0	0	0	0
MED4	0	0	0	0	0.605378	0	0	0	0	0	0	0	0	0	0	0	0	0	0	0	0	0	0	0	0	0	0	0	0	0	0	0	0	0	0	0	0	0	0	0	0.607954	0	0	0	0	0	0	0	0
MEDAG	0.710231	0.677377	0.68387	0.662541	0.728651	0.686134	0.683742	0.658925	0.691925	0.696651	0.680559	0.633353	0.749699	0.638023	0.640128	0.648592	0.632965	0.607083	0.666444	0.654566	0	0.662388	0.699145	0.688271	0.650346	0.669315	0.671094	0.647304	0.718854	0.638591	0.719938	0.632883	0.667382	0.652164	0.644925	0.634018	0.618251	0.673779	0.652336	0.64039	0.664754	0.668843	0	0.691568	0	0.62778	0.696301	0.619527	0.634656
MEF2A	-0.636428	0	0	0	0	0	0	0	0	0	-0.612604	0	0	0	0	0	-0.60448	0	0	0	0	-0.610385	0	0	0	0	0	-0.618452	0	0	0	-0.607171	0	0	0	0	0	-0.611813	0	-0.626467	-0.605672	0	0	-0.61659	0	0	0	0	-0.6102
MEF2D	0.683421	0.670862	0.637977	0.672999	0.694582	0.678586	0.705629	0.697159	0.707281	0.727474	0.630687	0.618771	0.712651	0.622511	0.616509	0.674632	0.651244	0.663776	0.630974	0.627079	0.678446	0.670901	0.623333	0.625394	0.679313	0.677304	0.696917	0.663253	0.721096	0.656576	0.678542	0.67967	0.673886	0.677253	0.64595	0	0.63917	0	0.666647	0.611056	0.638341	0.652207	0	0.676207	0.637671	0.656371	0.653769	0.639457	0
MERTK	0	0	0	-0.654986	0	-0.656874	-0.687183	-0.622713	0	-0.632323	0	0	-0.643259	0	0	0	0	0	0	0	-0.623746	0	0	0	0	0	0	-0.616731	-0.608894	0	0	0	0	0	0	0	0	0	0	0	-0.615647	0	0	0	0	0	0	0	0
METAP1	-0.66425	0	0	0	0	0	0	0	0	0	0	0	0	0	0	0	-0.616201	0	0	0	0	0	0	0	0	0	0	0	0	0	0	0	0	0	0	0	0	0	0	0	0	0	0	0	0	0	0	0	0
METTL17	0.648037	0.635888	0.653139	0	0.619632	0.661895	0.666512	0.668796	0.647036	0.609671	0.636411	0.625271	0.647941	0.628082	0.614804	0.622834	0.646979	0.633108	0.658483	0.607756	0	0.60286	0.642763	0.636609	0.612808	0	0.63416	0	0.633643	0.616629	0	0.641264	0.638324	0.611552	0	0	0.626979	0.614033	0	0.613676	0.612496	0	0.673643	0.662469	0.60777	0.632432	0.68039	0.627629	0.641845
METTL25	-0.684364	-0.698343	-0.728336	-0.710964	-0.673803	-0.665825	-0.657662	-0.637707	-0.624952	0	-0.669065	-0.668189	-0.621617	-0.693975	-0.685002	-0.65152	-0.703037	-0.689058	-0.670633	-0.66317	-0.700626	-0.643051	-0.690046	-0.622573	-0.655876	-0.631278	-0.645876	-0.673656	0	-0.667005	-0.613345	-0.6311	-0.647452	-0.681328	-0.649971	-0.613237	-0.626413	-0.69958	-0.632012	-0.639512	-0.621355	-0.640207	-0.678127	-0.655423	-0.685148	-0.67939	-0.655749	-0.628281	-0.654626
METTL2A	0	0	0	0	-0.608179	-0.615672	-0.619116	0	0	0	0	0	0	0	0	0	0	0	0	0	0	0	0	0	0	0	0	0	0	0	0	0	0	0	0	0	0	0	0	0	0	0	0	0	0	0	0	0	0
METTL2B	-0.760609	-0.763625	-0.770129	-0.744762	-0.718713	-0.73822	-0.781404	-0.768267	-0.751745	-0.711322	-0.696145	-0.749428	-0.704065	-0.760188	-0.728871	-0.696368	-0.801759	-0.748129	-0.69985	-0.719207	-0.774778	-0.708172	-0.700041	-0.76323	-0.743742	-0.69142	-0.724975	-0.697956	-0.676504	-0.695335	-0.669388	-0.711315	-0.712699	-0.738679	-0.693275	-0.663278	-0.682007	-0.689111	-0.706648	-0.613067	-0.653184	-0.672895	-0.73058	-0.68304	-0.746369	-0.704919	-0.689334	-0.704945	-0.658706
METTL3	0.640092	0	0.614689	0	0	0.617597	0.660489	0.618107	0.612616	0.64073	0	0	0.667556	0	0	0.623395	0	0	0	0	0	0	0.604592	0.648397	0	0.615505	0.60583	0	0.699185	0	0.674719	0	0.610434	0.604541	0	0.604426	0	0	0	0	0	0	0	0	0	0	0.62784	0	0
METTL4	0	0	0	0	0	0	0	0	0	0	0	0	0	0	0	0	0	0	0	0	0	0	0	0	0	0	0	0	0	0	0	0	0	0	0	0	0	0	0	0	0	0	-0.633706	0	0	0	0	0	0
MFSD1	0	0	0	0	0	0	0	0	0	0	0	0	0	0	0	0	0	0	0	0	0	0	0	0	0	0	0	0	0	0	0	0	0	0	0	0	0	-0.631862	0	0	0	0	0	0	0	0	0	0	0
MFSD12	0.676786	0.665704	0.673815	0.669364	0.691115	0.71386	0.689654	0.622789	0.660571	0.64973	0.657427	0.618196	0.735566	0.655903	0.628113	0	0.642767	0.607459	0.656725	0.646575	0	0.680313	0.668044	0.651847	0.663619	0.624409	0.635166	0.70163	0.630849	0.646051	0.639821	0	0.664805	0.621418	0	0.622808	0.660488	0.648761	0.630798	0.656464	0.668701	0.66235	0.609353	0.643373	0	0	0.665742	0	0.620768
MGA	-0.621676	-0.629641	0	-0.651717	-0.632651	0	0	0	0	-0.602036	-0.609459	0	0	-0.620828	0	-0.635852	0	-0.608706	0	0	-0.611097	0	-0.610383	0	-0.667819	-0.636738	-0.616951	0	0	-0.638135	0	-0.610728	0	0	-0.604096	0	0	0	-0.610275	-0.632715	0	0	0	0	-0.611882	0	0	-0.612118	-0.607035
MGST3	0.694555	0.666696	0.64505	0.632766	0.707343	0.654247	0.64371	0.662551	0.653781	0.658316	0.619053	0.638817	0.679382	0.652053	0.613434	0.611821	0.647582	0.642779	0.621662	0.624074	0.630566	0.683534	0.693611	0.690001	0.6488	0.634507	0.662321	0.650739	0.628072	0.626127	0.609525	0.639061	0.665453	0.645031	0.628136	0.620323	0.623748	0	0.672692	0.649419	0.619889	0.626209	0.625776	0.646632	0	0.621267	0	0	0
MKI67	-0.623762	0	0	0	0	0	-0.606412	0	-0.629526	-0.653757	0	0	0	0	0	0	0	0	-0.6197	0	0	0	0	0	0	0	0	0	0	0	0	0	0	0	-0.642643	0	0	0	-0.604913	0	0	0	0	0	0	0	0	-0.628557	0
MKNK2	0	0	0	0	0	0	0	0	0	0	0	0	0	0.623157	0	0	0	0.607852	0	0	0.624107	0	0	0	0	0	0	0	0	0	0	0	0	0	0	0.639922	0	0	0	0	0	0	0	0	0	0	0	0	0
MLH3	0	-0.603884	0	-0.62661	0	0	-0.610171	0	0	0	-0.633095	0	0	0	-0.623326	0	0	0	0	-0.646863	-0.608788	0	-0.609221	-0.640626	0	0	0	0	0	0	0	0	0	0	0	0	0	-0.606951	0	0	0	0	-0.621891	0	0	0	0	0	0
MORF4L1	-0.63763	-0.672413	-0.654932	-0.682355	-0.689536	-0.734815	-0.710263	-0.648746	-0.661188	-0.701098	-0.673643	-0.639306	-0.666858	-0.617363	-0.661711	-0.695461	-0.637898	-0.729816	-0.67226	-0.723658	-0.693943	-0.633313	-0.635156	-0.670251	-0.656603	-0.674925	-0.630443	-0.729012	-0.657075	-0.650334	-0.67747	-0.616623	-0.668382	-0.624174	-0.65506	-0.652432	-0.672547	-0.646763	-0.662643	-0.674715	-0.642987	-0.613958	-0.61258	-0.675027	-0.652515	-0.610399	0	-0.632981	0
MOSPD3	0.629148	0.62078	0.631208	0.632694	0	0.605842	0.644207	0.617725	0.662576	0.641496	0	0	0.693772	0	0	0.613425	0.613177	0	0.618088	0.613689	0	0.67125	0.626877	0.632209	0.619223	0.632847	0.61192	0.618943	0.656408	0	0.670128	0	0.616576	0	0.621794	0.623937	0	0.619759	0	0	0.614688	0.650572	0	0	0	0	0.627681	0	0
MPC2	0.618635	0	0.648074	0	0	0	0.602098	0	0.60727	0	0.641467	0	0	0.645134	0.651467	0	0	0	0	0	0	0.608718	0.644196	0	0.606448	0.652577	0.616397	0	0	0.625944	0	0	0	0.608182	0	0.608176	0.63574	0.613731	0.626563	0	0.61162	0	0	0	0.640147	0	0	0	0
MPG	0.678447	0.662279	0.654982	0.626875	0.662923	0	0.627641	0.637762	0.653165	0.658356	0	0.608339	0.711848	0.603526	0.614253	0.621058	0	0	0.637373	0	0.61521	0.654058	0.62095	0.648011	0.653311	0.668165	0.630925	0.605254	0.663765	0.626218	0.62264	0.608488	0.649395	0	0.614425	0.623673	0.615012	0	0.616377	0.614968	0	0.683925	0	0.614394	0	0	0.612786	0	0.610516
MRPL12	0.710112	0.687361	0.693758	0.673565	0.734094	0.696086	0.704677	0.678125	0.704894	0.723474	0.694077	0.653631	0.785087	0.652893	0.644621	0.684133	0.657268	0.626672	0.678572	0.667373	0.619586	0.684503	0.716694	0.697744	0.661625	0.683298	0.692049	0.678731	0.755556	0.648977	0.720591	0.651184	0.694721	0.666038	0.673679	0.640883	0.638249	0.669923	0.673163	0.654436	0.677851	0.691692	0.605267	0.702343	0.613897	0.637011	0.717051	0.638363	0.661574
MRPL20	0.648402	0.643217	0.638198	0.640315	0.668684	0.639709	0.648096	0.639358	0.663429	0.683634	0.635398	0	0.787461	0.606435	0	0.653275	0	0	0.621628	0.631652	0	0.649671	0.655801	0.649876	0.625531	0.643472	0.65163	0.647656	0.740085	0	0.673353	0.61391	0.657695	0.605306	0.657797	0.635143	0.632534	0.656834	0.625907	0.644875	0.668646	0.689464	0	0.654123	0	0	0.697047	0	0.621188
MRPL22	0.651304	0.619002	0	0	0	0	0.602108	0	0.603951	0	0.664072	0	0.632867	0	0.624174	0.602281	0	0	0	0	0	0.605737	0	0.621311	0.612032	0.618894	0	0	0	0.60524	0.627484	0	0	0	0	0.641011	0.605756	0	0.636776	0	0	0	0	0	0	0	0	0.603798	0
MRPL27	0.695651	0.654821	0.709676	0.681786	0.644553	0.661683	0.702724	0.680734	0.65558	0.697584	0.633966	0.675779	0.673718	0.650063	0.690996	0.6129	0.656945	0.640025	0.659081	0.67952	0.617856	0.649802	0.67655	0.693917	0.638213	0.669401	0.666569	0	0.733835	0.648252	0.685071	0.637652	0.662761	0.651077	0.613972	0	0.665223	0.652889	0.620413	0.628838	0.638341	0.646224	0.680147	0.622952	0.62762	0.639955	0.669624	0.626	0.60973
MRPL30	0	-0.635216	0	-0.617874	0	0	0	0	0	0	-0.602591	0	0	0	-0.639081	-0.612586	-0.617102	-0.620572	0	0	0	0	0	0	0	0	-0.626554	0	0	-0.61501	0	0	0	0	0	0	-0.610685	0	-0.611291	0	0	0	0	0	-0.645376	0	0	0	0
MRPL38	0.602745	0.610441	0	0.615046	0.665717	0.635681	0.640687	0.612272	0.605193	0.658147	0	0	0.63667	0	0	0.700681	0	0.60226	0.604065	0.606133	0.620613	0	0	0.603912	0.604001	0.640968	0.620275	0.614172	0.632901	0	0.663408	0	0	0.624286	0	0	0	0	0.629853	0	0	0	0	0	0.639342	0	0.602228	0	0
MRPL55	0	0	0	0	0	0	0	0	0.62749	0.62589	0	0	0	0	0	0.621457	0	0	0.619818	0	0	0	0	0	0	0	0	0	0.616374	0	0.626323	0	0	0	0	0	0	0	0	0	0	0	0	0	0	0	0.633339	0	0
MRPS16	0	0	0	0	0	0	0	0	0	0	0.642472	0	0.656375	0	0	0.620119	0	0	0	0	0	0	0.629041	0	0	0.62332	0	0.64494	0.666094	0	0.654213	0	0	0	0	0	0	0.638741	0	0	0	0	0	0.613607	0	0	0	0	0
MRPS24	0	0	0	0	0	0	0	0	0	0	0	0	0.60488	0	0	0	0	0	0	0	0	0	0	0	0	0	0	0	0	0	0	0	0	0	0	0	0	0	0	0	0	0	0	0	0	0	0	0	0
MRPS5	0	0	0	0	0	0	0	0	0	0.607268	0	0	0.656948	0	0	0	0	0	0	0	0	0	0.6067	0	0	0	0	0.639187	0	0	0	0	0	0	0	0	0	0	0	0	0	0	0	0	0	0	0	0	0
MSH3	-0.629276	-0.636144	-0.662627	-0.672097	-0.60542	-0.637444	-0.609163	-0.60871	-0.606025	0	-0.675623	-0.625177	-0.660561	-0.617325	-0.629072	0	0	-0.647386	-0.644408	-0.624648	-0.660478	-0.671395	-0.691635	0	-0.649516	-0.624748	-0.615948	-0.650913	0	-0.678053	-0.632235	-0.626617	-0.635289	-0.603386	-0.628173	-0.640429	-0.657411	-0.621043	0	-0.696718	-0.696431	-0.645365	-0.675483	0	-0.634486	-0.628759	0	-0.63175	-0.654101
MSN	0	0	0	0	-0.658116	0	0	0	0	0	0	0	0	0	0	0	0	0	0	0	0	0	0	0	0	0	0	0	0	0	0	0	0	0	0	0	0	0	0	0	0	0	0	0	0	0	0	0	0
MT1F	0.709965	0.709181	0.722358	0.701757	0.76134	0.680078	0.689377	0.658003	0.685512	0.728576	0.666014	0.66959	0.789104	0.650783	0.64526	0.670045	0.670536	0	0.696086	0.684502	0.624965	0.699473	0.754465	0.706125	0.665995	0.659374	0.671123	0.684019	0.748252	0.658341	0.740433	0.648774	0.706196	0.656504	0.673642	0.640189	0.621776	0.666352	0.662774	0.71265	0.679229	0.692445	0.618236	0.698925	0.620035	0.632606	0.705099	0.616157	0.651102
MT1G	0.699478	0.675209	0.685593	0.6642	0.724059	0.68771	0.695351	0.667377	0.69581	0.714919	0.685012	0.633969	0.777668	0.641698	0.634638	0.671682	0.645984	0.614075	0.669749	0.660483	0.60954	0.675694	0.709371	0.687283	0.652662	0.673819	0.681709	0.669896	0.746606	0.639409	0.706959	0.641112	0.686046	0.65397	0.661171	0.629988	0.629401	0.661477	0.664181	0.647305	0.669839	0.684445	0	0.692283	0	0.626518	0.706048	0.629063	0.649154
MT2A	0.682557	0.649767	0.656604	0.637776	0.717667	0.689298	0.680254	0.649193	0.663703	0.69824	0.666777	0.638552	0.736942	0.647343	0.619204	0.653447	0.629906	0.626481	0.653154	0.645425	0	0.66561	0.71534	0.690051	0.626449	0.645889	0.661222	0.657146	0.717814	0.631985	0.678309	0.655826	0.657822	0.648976	0.648543	0.627399	0.634141	0.661541	0.655673	0.663473	0.670636	0.64719	0	0.679929	0	0.637553	0.666745	0.617871	0.639039
MTDH	-0.624928	-0.666248	0	-0.61023	-0.610281	0	0	-0.627504	0	-0.625597	0	-0.644926	-0.62093	-0.606072	0	-0.620547	0	-0.635947	-0.604115	0	-0.644	0	0	-0.613233	0	0	0	0	-0.638969	0	-0.672363	-0.628365	0	0	0	0	0	-0.630852	0	0	0	-0.624692	-0.665547	0	-0.621912	0	0	0	-0.605671
MTHFD1	0	0	-0.615421	0	0	0	0	0	0	0	0	0	0	0	0	0	0	0	0	0	0	0	0	0	0	0	0	0	-0.604989	0	0	0	0	0	0	0	0	0	0	0	0	0	0	0	0	0	-0.604466	0	0
MTIF2	-0.665964	-0.687123	-0.700503	-0.648523	-0.685255	-0.647152	-0.640373	-0.675307	-0.672175	-0.627702	-0.648963	-0.654582	-0.627599	-0.64742	-0.664217	-0.613493	-0.674478	-0.64124	-0.643192	-0.66218	-0.673763	-0.679777	-0.6019	0	-0.701714	-0.660786	-0.649396	-0.661691	-0.698226	-0.655161	0	-0.655742	-0.654135	-0.64469	-0.677258	-0.659351	-0.638696	-0.707396	-0.657648	-0.621847	0	-0.66238	-0.604068	-0.707613	-0.634678	-0.667393	-0.677322	-0.639238	-0.664045
MTMR6	-0.649817	-0.677113	-0.659364	-0.661941	-0.618171	-0.639625	-0.636647	-0.662713	-0.6599	-0.64101	-0.652432	-0.633074	-0.635614	-0.640563	-0.66659	-0.674014	-0.648286	-0.698765	-0.655244	-0.654005	-0.720647	-0.643905	-0.656341	-0.647833	-0.627712	-0.621386	-0.634211	-0.677859	-0.61099	-0.628803	-0.60298	-0.626921	-0.630059	-0.643962	-0.621354	-0.641673	-0.644128	-0.648593	-0.657228	-0.614166	-0.669294	-0.6493	-0.646143	0	-0.66541	-0.606583	-0.646303	0	-0.648994
MTRNR2L12	-0.718101	-0.755395	-0.679678	-0.698616	-0.624079	-0.679653	-0.672522	-0.709988	-0.656238	-0.641275	-0.684915	-0.715905	0	-0.705785	-0.737613	-0.718707	-0.738301	-0.784627	-0.676094	-0.666741	-0.757781	-0.671763	-0.613829	-0.687543	-0.684666	-0.680055	-0.679385	-0.67425	-0.607431	-0.704158	-0.620386	-0.697487	-0.643399	-0.675246	-0.693079	-0.696906	-0.691593	-0.619716	-0.668491	-0.645191	-0.626662	-0.605033	-0.699266	-0.648591	-0.741822	-0.666176	0	-0.66196	-0.656391
MUS81	-0.639051	-0.625838	-0.669802	-0.692135	-0.630296	-0.688283	-0.668399	-0.66875	-0.658827	-0.649217	-0.628676	-0.685765	-0.63138	-0.656066	-0.654752	-0.686574	-0.640652	-0.637636	-0.635901	-0.693909	-0.710023	-0.684871	-0.680401	-0.658151	-0.675829	-0.663093	-0.648789	-0.713677	-0.654204	-0.680006	-0.64502	-0.661652	-0.647692	-0.622496	-0.619926	-0.70033	-0.657902	-0.688723	-0.619218	-0.672595	-0.676951	-0.624588	-0.69554	0	-0.627598	-0.640665	-0.61242	-0.635212	-0.606088
MVB12A	0.623729	0.630285	0.619475	0	0.624686	0.626484	0.635527	0.605898	0.673332	0.662153	0.618589	0	0.736704	0.602964	0	0	0	0.603768	0.640623	0	0	0.628097	0.604807	0	0	0.603532	0.612135	0	0.659066	0.615202	0	0.613092	0.622371	0	0.662688	0	0	0.645571	0	0	0.657452	0.698727	0	0.618959	0	0	0.612014	0	0.670424
MVP	0.724626	0.685892	0.666704	0.647413	0.670498	0.65585	0.644059	0.656182	0.664835	0.690885	0.677035	0.674733	0.631815	0.636656	0.700355	0.717369	0.643855	0.659032	0.685669	0.630169	0.626975	0.657266	0.647146	0.641776	0.649282	0.65638	0.693213	0	0.68931	0.673387	0.674573	0.665613	0.642038	0.664663	0.693098	0.628863	0.728516	0	0.667488	0.685516	0.618277	0.686862	0.65909	0.610115	0.663063	0.653548	0	0.643147	0.602411
MX1	0	0	0	-0.628763	-0.609447	-0.662726	-0.609773	0	-0.631211	-0.613522	-0.606469	0	-0.644533	0	0	-0.66367	0	0	0	-0.608247	0	0	0	-0.650622	0	0	0	-0.639259	-0.638774	0	0	0	-0.612323	0	0	-0.60784	0	0	0	0	0	0	0	0	0	0	0	0	0
MXRA5	0	0	-0.640791	0	0	0	0	0	0	0	0	0	0	0	0	0	0	0	0	0	0	0	-0.631289	0	0	0	0	0	0	0	0	0	0	0	0	0	0	0	0	0	0	0	0	0	0	0	0	0	0
MXRA8	0.7202	0.691665	0.694484	0.67787	0.717591	0.697335	0.700211	0.682462	0.709121	0.723867	0.734537	0.666342	0.7931	0.675057	0.661408	0.673182	0.663679	0.656025	0.682468	0.668862	0.645087	0.680516	0.721099	0.679834	0.665101	0.706685	0.69384	0.694937	0.739927	0.673328	0.725819	0.655738	0.723867	0.686575	0.668213	0.656433	0.63728	0.688718	0.668335	0.650821	0.707521	0.675318	0.620749	0.730896	0.646886	0.643429	0.703247	0.659584	0.656542
MYEF2	-0.680525	-0.653259	-0.617466	-0.602886	-0.650887	-0.606317	-0.609047	-0.643558	0	-0.634769	-0.674804	-0.710422	0	-0.649483	-0.647347	-0.717198	-0.631829	-0.675722	-0.676379	-0.610328	-0.668126	0	-0.607867	-0.619284	0	0	-0.603301	0	-0.622435	-0.625069	-0.622243	-0.681322	-0.602586	-0.652723	-0.6123	-0.61163	-0.63285	0	-0.659797	-0.634795	0	0	-0.722116	0	-0.677623	-0.667463	0	-0.637793	-0.656659
MYO5A	-0.684042	-0.667755	-0.697497	-0.67382	-0.621101	-0.616924	-0.639645	-0.687345	-0.616714	-0.623703	-0.667506	-0.70824	0	-0.723356	-0.712113	-0.644288	-0.715308	-0.695208	-0.629793	-0.634083	-0.71402	-0.712464	-0.694054	-0.700896	-0.678258	-0.689584	-0.673112	-0.665638	-0.603838	-0.683564	0	-0.700367	-0.660319	-0.667736	-0.635188	-0.67741	-0.650416	-0.6738	-0.689736	-0.64328	-0.628288	0	-0.760617	-0.633128	-0.689883	-0.712388	-0.602748	-0.676849	0
MYO9A	0	0	0	0	0	0	0	0	0	0	0	-0.606754	0	0	-0.619644	0	0	0	0	0	0	0	0	0	0	0	0	0	0	0	0	0	0	0	0	0	0	0	0	0	0	0	-0.638699	0	0	0	0	0	0
MZT2A	-0.633516	-0.623542	-0.615648	0	0	0	0	-0.633668	0	-0.643202	-0.621578	-0.649083	0	-0.632553	-0.603251	0	-0.613008	0	0	-0.625345	-0.639044	-0.638228	-0.622515	-0.632093	0	-0.614538	-0.617701	-0.613001	-0.695339	0	-0.61566	-0.622611	-0.622171	0	-0.607919	-0.651039	0	-0.655854	-0.678077	0	0	-0.626622	0	-0.611471	0	0	0	0	0
N4BP2	-0.672104	-0.695105	-0.676721	-0.663208	-0.623475	0	0	-0.656124	-0.608088	0	-0.613107	-0.676604	-0.655467	-0.661704	-0.631535	-0.62968	-0.685833	-0.635349	0	-0.611259	-0.69228	-0.642095	-0.617749	-0.602821	-0.676497	-0.634889	-0.653841	0	-0.616066	-0.649269	0	-0.66384	-0.646527	-0.610212	-0.635712	-0.602305	-0.624827	0	0	-0.603656	0	-0.606928	-0.68934	-0.640845	-0.65995	-0.634883	0	-0.643313	0
NAA20	0	0	0	0	0.623392	0	0	0	0.623813	0	0	0	0	0	0	0	0	0	0	0.607109	0	0	0	0	0	0	0	0	0	0	0	0	0	0	0	0	0	0	0	0	0	0	0	0	0	0	0	0	0
NAA50	-0.65245	-0.619949	0	0	0	0	0	0	0	0	0	-0.608149	0	-0.613827	-0.615836	0	0	-0.620013	-0.611052	0	0	0	0	0	0	0	0	0	0	0	0	0	0	0	0	0	0	0	-0.666092	0	0	0	0	0	0	0	0	0	0
NAALADL2	-0.679573	-0.627319	-0.658879	-0.667507	-0.68368	-0.634168	-0.633811	-0.654607	-0.664523	-0.637274	-0.677672	-0.689563	-0.652706	-0.694317	-0.673923	-0.65337	-0.642229	-0.659319	-0.663018	-0.638879	-0.686868	-0.656966	-0.699361	-0.641228	-0.668362	-0.680204	-0.637	-0.703104	0	-0.691842	-0.631534	-0.66502	-0.612493	-0.684426	-0.648759	-0.670218	-0.639825	-0.724544	-0.653	-0.664561	-0.707536	-0.641744	-0.72205	-0.606721	-0.684885	-0.667208	-0.624022	-0.67824	-0.711853
NABP1	0.694953	0.696649	0.68235	0.65622	0.724948	0.69825	0.711994	0.684333	0.706369	0.701592	0.67152	0.632827	0.791903	0.636525	0.631799	0.671087	0.660518	0.641181	0.690437	0.637464	0.621926	0.668108	0.689117	0.706879	0.663816	0.665704	0.677554	0.655888	0.760606	0.636531	0.690233	0.635791	0.704889	0.672904	0.65349	0.627908	0.627723	0.667789	0.66115	0.633597	0.678632	0.69207	0	0.704519	0	0.621888	0.71968	0.623833	0.663465
NAPEPLD	0	0	0	0	0	-0.60397	0	0	0	0	0	0	0	0	0	0	0	-0.616529	0	0	0	0	0	0	0	0	0	0	0	0	0	0	0	0	0	0	-0.611898	0	0	0	0	0	0	0	0	0	0	0	0
NARS2	0	-0.627786	0	-0.604911	0	0	0	-0.609802	-0.602309	0	0	-0.604261	0	-0.60192	-0.62725	0	-0.602321	0	0	-0.645564	-0.647569	0	0	0	-0.602934	0	0	0	0	0	0	-0.605759	0	-0.61125	0	0	0	0	0	0	0	0	0	0	0	0	0	0	0
NAV2	-0.709533	-0.672936	-0.711574	-0.700127	-0.723894	-0.69713	-0.683956	-0.675819	-0.66837	-0.671814	-0.714226	-0.736039	-0.623579	-0.722759	-0.724429	-0.680327	-0.717491	-0.626143	-0.700025	-0.695709	-0.654029	-0.689841	-0.715706	-0.683656	-0.683994	-0.642378	-0.67638	-0.647014	-0.650349	-0.71746	0	-0.699961	-0.647556	-0.658187	-0.699521	-0.606126	-0.643086	-0.647212	-0.648468	-0.655891	0	-0.685747	-0.733791	0	-0.629707	-0.725297	-0.631085	-0.731017	-0.672898
NBAS	-0.671482	-0.725699	-0.702053	-0.710993	-0.698425	-0.727012	-0.687954	-0.66647	-0.716484	-0.703902	-0.657326	-0.641477	-0.71591	-0.670953	-0.692175	-0.689963	-0.660533	-0.689287	-0.717855	-0.687508	-0.636371	-0.683509	-0.67726	-0.64512	-0.693546	-0.668492	-0.698661	-0.639668	-0.660814	-0.659309	-0.648175	-0.675621	-0.685339	-0.663071	-0.679198	0	-0.708621	-0.695491	-0.646032	-0.696779	-0.678408	-0.70132	-0.656771	-0.673026	-0.694554	-0.666738	-0.669792	-0.616239	-0.698144
NBEAL1	-0.681542	-0.67727	-0.708753	-0.695871	-0.622593	-0.681721	-0.713217	-0.664394	-0.679017	-0.701496	-0.668807	-0.661	-0.658744	-0.686076	-0.672978	-0.67426	-0.668106	-0.665657	-0.693831	-0.6789	-0.700584	-0.671294	-0.680566	-0.660402	-0.697542	-0.623402	-0.644134	-0.71858	-0.613136	-0.661014	-0.6741	-0.670025	-0.648681	-0.644491	-0.636654	-0.666492	-0.713517	-0.657201	-0.682033	-0.712611	-0.702153	-0.633797	-0.66993	0	-0.672576	-0.65266	-0.66125	-0.624117	-0.647763
NBPF1	-0.740577	-0.729775	-0.754032	-0.712774	-0.685839	-0.691106	-0.692873	-0.708113	-0.681369	-0.648867	-0.680451	-0.711325	-0.661589	-0.729577	-0.734372	-0.655729	-0.713967	-0.69791	-0.689659	-0.687814	-0.736043	-0.712283	-0.708272	-0.661378	-0.721364	-0.692599	-0.710817	-0.707278	0	-0.724846	-0.661946	-0.682032	-0.693459	-0.672659	-0.669904	-0.683282	-0.711206	-0.676415	-0.668578	-0.716639	-0.643001	-0.64793	-0.750008	-0.650283	-0.712781	-0.691814	-0.664777	-0.671492	-0.613604
NBPF10	-0.619416	-0.653384	-0.661393	-0.69107	-0.639515	-0.616323	-0.627342	0	0	-0.612938	-0.613122	-0.612291	0	-0.637028	-0.660985	-0.607626	-0.619046	0	0	-0.65284	0	-0.609481	0	0	-0.622368	0	-0.646906	-0.615284	0	-0.623115	-0.627591	-0.679254	0	-0.644049	-0.60753	0	-0.633323	0	0	-0.645107	0	0	-0.664511	0	-0.650617	-0.737479	0	-0.625327	0
NBPF12	-0.627093	-0.695723	-0.675134	-0.715649	-0.629051	-0.64336	-0.638067	-0.644916	0	-0.623363	0	-0.656079	-0.633789	-0.641778	-0.666538	0	-0.617637	-0.637997	-0.640803	-0.679901	-0.69168	-0.655889	-0.640057	-0.608289	-0.704605	-0.638335	-0.61846	-0.682071	0	-0.626277	-0.672398	-0.603348	-0.658121	-0.624441	-0.613435	-0.628088	-0.664447	-0.666844	-0.634069	-0.709413	0	-0.624772	-0.671709	0	-0.667584	-0.602806	0	0	0
NBPF26	-0.74305	-0.770929	-0.740461	-0.754796	-0.711486	-0.743267	-0.724265	-0.73376	-0.696029	-0.683983	-0.699638	-0.741626	-0.646164	-0.685017	-0.734786	-0.703426	-0.748286	-0.769915	-0.717002	-0.756381	-0.74006	-0.705938	-0.666161	-0.701302	-0.710848	-0.664069	-0.709305	-0.707156	-0.671288	-0.721606	-0.715905	-0.711849	-0.698503	-0.725349	-0.7465	-0.712513	-0.723366	-0.623571	-0.696673	-0.690016	0	-0.610002	-0.711735	-0.656398	-0.718749	-0.706627	-0.604913	-0.710006	-0.65152
NCAPD2	0	0	0	0	0	0	0	0	0	0	0	0	0	0	0	0	0	0	0	0	0	0	0	0	0	0	0	0	-0.627767	0	0	0	0	0	0	0	0	0	0	0	0	0	0	0	0	0	0	0	0
NCBP2	0.681242	0.64869	0.66665	0.634232	0.661222	0.664794	0.66406	0.68723	0.685866	0.664124	0.667447	0.638286	0.678971	0.646496	0.667096	0.674864	0.628856	0.682894	0.677658	0.672324	0.673544	0.652147	0.685776	0.639902	0.635865	0.727467	0.660718	0.672645	0.721746	0.653422	0.666248	0.661426	0.653811	0.657491	0.643148	0.653709	0.649526	0.701548	0.635973	0.63957	0.688914	0.70378	0.621604	0.69269	0.662638	0.615469	0.643881	0.62353	0.68334
NCOA3	0	0	0	0	-0.633977	-0.623818	-0.602443	0	0	0	0	0	0	0	0	0	0	0	0	0	0	0	0	0	0	0	0	0	0	0	0	0	0	0	0	0	0	0	0	0	0	0	0	0	0	0	0	0	0
NDRG1	0.618796	0.604408	0.602405	0.61606	0.638413	0	0	0	0	0.63122	0	0	0	0	0	0.619032	0	0	0	0	0	0	0	0	0	0	0.629383	0	0.648312	0	0	0	0	0.619057	0	0	0	0	0	0	0	0	0	0	0	0	0	0	0
NDUFA4	-0.747297	-0.747603	-0.76305	-0.680343	-0.660227	-0.727411	-0.743846	-0.740083	-0.723029	-0.686542	-0.701957	-0.745572	-0.647765	-0.684418	-0.719636	-0.696255	-0.749433	-0.799269	-0.690279	-0.657559	-0.754166	-0.661573	-0.663875	-0.673818	-0.704904	-0.708245	-0.696676	-0.674258	-0.692269	-0.712525	-0.661369	-0.687192	-0.693079	-0.699259	-0.766602	-0.716671	-0.704604	-0.618415	-0.669488	-0.624748	-0.667543	-0.665795	-0.688028	-0.672083	-0.738285	-0.693117	-0.605417	-0.68394	-0.646968
NDUFS2	-0.680593	-0.674644	-0.708548	0	-0.63787	-0.686039	-0.623682	-0.653722	-0.734468	0	-0.632775	-0.626059	-0.664033	-0.606153	-0.628382	0	-0.645312	-0.668446	-0.68095	-0.619294	-0.641307	0	-0.674095	-0.655227	-0.626922	-0.619506	-0.617255	0	-0.656241	0	0	0	-0.65019	0	-0.642417	0	0	-0.621572	0	0	0	-0.700826	0	-0.673356	0	0	-0.634446	0	-0.610955
NDUFS5	0.671092	0.638826	0.65264	0.631886	0.687152	0.655058	0.663891	0.63614	0.659745	0.684773	0.654911	0.608506	0.759976	0.612529	0.605883	0.681533	0.610456	0	0.642002	0.622209	0	0.641976	0.671226	0.673643	0.620451	0.661538	0.650268	0.63498	0.723494	0.609863	0.693045	0.615437	0.649942	0.615476	0.647774	0.64012	0.624552	0.633876	0.629992	0.643252	0.657883	0.672227	0	0.646887	0	0	0.679639	0.621758	0.622141
NDUFV1	0	0	0	0	0	0	0	0	0	0	0	0	0	0	0	0	0	0	0	0	0	0	0	0	0	0	0	0	0	0	0	0	0	0	0	0	0	0	0	0	0	0	0	0	0	0	0	0	0
NDUFV2	0	-0.615253	-0.605209	-0.621381	0	0	-0.621509	-0.616885	0	0	0	0	-0.638707	0	0	-0.608525	0	-0.63726	0	-0.623978	-0.679757	0	0	-0.626432	-0.605502	0	0	-0.675771	-0.607996	0	-0.621949	0	0	0	0	-0.630564	0	0	0	0	0	0	0	0	0	0	-0.606777	0	0
NECAP2	0.626326	0.658479	0.617257	0.604905	0.655157	0	0	0	0	0.613055	0.626549	0	0.682075	0	0	0.612831	0	0	0.639616	0.636336	0	0.60669	0.614292	0	0.602615	0	0.623373	0	0.639954	0	0.61785	0.606065	0.629521	0.615012	0	0	0.602424	0	0	0.606499	0	0.624668	0	0.618284	0	0	0	0	0
NEMF	-0.711673	-0.695016	-0.710493	-0.730077	-0.721666	-0.711998	-0.698313	-0.656722	-0.685017	-0.693371	-0.637508	-0.666094	-0.69633	-0.634255	-0.664189	-0.671963	-0.698747	-0.668596	-0.689819	-0.708182	-0.694748	-0.702834	-0.649841	-0.679258	-0.702445	-0.649076	-0.668959	-0.651218	-0.701833	-0.70147	-0.655976	-0.649892	-0.689704	-0.645594	-0.680043	-0.668742	-0.675094	-0.624441	-0.678831	-0.706189	-0.640345	-0.659011	-0.666249	-0.636379	-0.62145	-0.615736	0	-0.66908	0
NGLY1	0.656792	0	0	0	0.650752	0	0.606209	0	0.646128	0.655733	0	0	0.638168	0	0	0.634807	0	0	0.603741	0	0	0.607376	0	0.654381	0	0.612472	0	0	0	0	0.627594	0	0	0	0.603396	0.614666	0	0	0.618033	0	0	0	0	0	0	0	0	0	0
NIN	0	0	0	0	0	0	0	0	0	0	0	0	0	0	0	0	0	0	0	0	0	0	0	0	0	0	0	0	0	0	0	0	0	0	0	0	0	0	0	0	0	0	0	0	0	0	0	0	0
NIPBL	0	0	0	0	0	0	0	0	0	0	0	0	-0.609375	0	0	0	0	0	0	0	0	0	0	0	0	0	0	0	0	0	0	0	0	0	0	0	0	0	0	-0.623672	0	0	0	0	0	0	0	0	0
NIPSNAP2	0	0	0	0	0	0	0	0	0	0	0	0	0	0	0	0	0	0	0	0	0	0	0.617614	0	0	0	0	0	0	0	0.627346	0	0	0	0	0	0	0	0	0	0	0	0	0	0	0	0	0	0
NLE1	0	0	0	0	0	0	0	0	0	0	0	0	0	0	0	0	0	0	0	0	-0.618995	0	0	0	0	0	0	0	0	0	0	0	0	0	0	0	0	-0.603703	0	0	0	-0.603027	0	0	0	0	0	0	0
NMRAL1	0.635389	0.640784	0.686592	0.651881	0.646703	0.609109	0	0	0.615951	0.609236	0.654017	0.642581	0.672543	0	0.6121	0.624344	0.634905	0	0.635262	0.611314	0.625383	0.620103	0.754517	0.672779	0.61444	0.646212	0.63222	0.614663	0	0.630332	0.688104	0	0.615448	0	0	0.60893	0	0	0.616481	0.639267	0.634031	0	0.613841	0.626321	0.629739	0	0	0	0
NOC2L	-0.653095	-0.620777	-0.624208	0	-0.660785	-0.6282	-0.607271	-0.612602	-0.664898	0	-0.630559	0	-0.603636	-0.615931	0	-0.639499	-0.632472	-0.617008	-0.614725	0	-0.604828	0	0	-0.642624	-0.621453	-0.615937	0	-0.624865	0	0	0	0	-0.606085	-0.607775	-0.61023	-0.606627	0	-0.618749	-0.683895	0	-0.604803	-0.631547	0	-0.611205	0	0	-0.633078	0	0
NOMO1	-0.696321	-0.736012	-0.684	-0.744284	-0.679861	-0.726689	-0.674906	-0.700198	-0.71329	-0.664001	-0.677674	-0.69811	-0.677712	-0.732562	-0.688324	-0.690581	-0.715797	-0.72917	-0.690926	-0.648235	-0.729457	-0.706531	-0.626337	-0.629398	-0.713922	-0.683681	-0.687928	-0.68891	-0.689197	-0.699044	-0.63767	-0.723768	-0.71199	-0.69516	-0.666214	-0.679313	-0.674313	-0.67694	-0.630725	-0.67791	-0.672687	-0.657254	-0.685467	-0.702902	-0.732862	-0.696601	-0.621108	-0.669211	-0.642248
NOMO2	-0.638218	-0.642331	0	0	-0.671716	-0.647548	-0.619776	-0.645749	-0.626727	-0.633072	-0.624119	-0.65324	-0.694546	0	-0.635559	-0.657362	0	0	-0.655372	0	0	-0.607092	0	-0.658254	-0.606238	0	0	0	-0.716106	0	-0.613482	-0.601978	-0.648817	-0.630553	-0.630719	-0.609037	-0.616562	0	0	-0.612168	-0.618985	-0.635387	-0.645781	0	0	-0.626453	-0.602252	-0.60319	-0.638378
NPDC1	-0.634746	-0.62951	0	-0.61379	0	-0.60534	0	-0.621117	0	0	-0.639841	-0.634176	0	-0.671084	-0.673992	0	-0.609912	-0.680599	-0.63164	-0.630038	-0.699725	-0.604657	-0.632138	0	-0.616602	-0.61731	0	-0.630951	0	-0.649509	0	-0.637214	0	-0.662966	0	-0.606335	0	-0.675886	-0.66229	0	-0.623617	0	-0.626022	0	-0.678584	-0.607993	0	0	-0.621136
NPIPB5	0.727444	0.700071	0.723382	0.686289	0.741354	0.729255	0.764842	0.738369	0.735626	0.752176	0.722272	0.671364	0.767125	0.687508	0.667718	0.695103	0.702775	0.649363	0.716079	0.672282	0.675435	0.707355	0.738796	0.714836	0.720843	0.717151	0.726564	0.701972	0.778407	0.690224	0.71666	0.678515	0.739096	0.70842	0.675027	0.629503	0.657035	0.687189	0.680103	0.663981	0.733943	0.697552	0.649376	0.705486	0.656455	0.657475	0.752176	0.678318	0.654625
NPM1	-0.688455	-0.710704	-0.69311	-0.686708	-0.619877	-0.660785	-0.655001	-0.671109	-0.689966	-0.633453	-0.696375	-0.630358	-0.676364	-0.650033	-0.697638	-0.704895	-0.70411	-0.774487	-0.694583	-0.638011	-0.75718	-0.67917	-0.667959	-0.641807	-0.677378	-0.701859	-0.673284	-0.711884	-0.656825	-0.68306	-0.604406	-0.631559	-0.707292	-0.667634	-0.683073	-0.700106	-0.67623	-0.662883	-0.692083	-0.633211	-0.681663	-0.712184	-0.640819	-0.708051	-0.699704	0	-0.656353	-0.633561	-0.670555
NPW	0.678583	0.65693	0.659596	0.641163	0.692634	0.664328	0.674265	0.649843	0.67667	0.705983	0.677244	0.611812	0.757627	0.609904	0.614165	0.633139	0.63872	0	0.64675	0.62521	0	0.655922	0.667708	0.657044	0.628706	0.647158	0.662421	0.646367	0.722745	0.636469	0.684228	0.623349	0.689113	0.631723	0.633688	0.606281	0.607378	0.612659	0.615676	0.619076	0.664909	0.65029	0	0.687544	0	0.604833	0.663129	0.637859	0.60225
NR1H2	-0.658106	-0.684206	-0.665694	-0.760562	-0.663475	-0.670368	-0.679997	-0.664833	-0.657914	-0.713826	-0.671248	0	-0.692592	-0.630023	-0.672428	-0.723972	-0.649733	-0.602283	-0.636017	-0.678471	-0.682484	-0.72878	-0.63918	-0.609987	-0.71586	-0.73376	-0.720847	-0.740035	-0.745869	-0.694128	-0.691514	-0.640015	-0.682567	-0.654318	-0.678543	-0.665273	-0.634945	-0.684079	-0.669495	-0.647948	-0.625081	-0.692445	0	-0.652724	-0.645371	-0.603565	-0.708183	-0.662531	-0.627873
NR1H3	0.685647	0.665664	0.665868	0.629308	0.687835	0.626106	0.657487	0.630737	0.628205	0.64452	0.612961	0.609588	0.728324	0	0	0.639622	0.634825	0	0.625526	0.606897	0	0.646925	0.678159	0.68751	0.632931	0.63464	0.62853	0.633575	0.667074	0.614409	0.736163	0	0.661295	0	0.61208	0.623587	0	0	0	0.61208	0.637064	0.637702	0	0.621265	0	0	0.612999	0	0
NSMF	0.619954	0.625936	0.611141	0	0.669742	0.614935	0.614323	0.623417	0	0.625107	0.626026	0	0.658786	0	0	0.632671	0.606562	0.611505	0.620892	0	0	0.607742	0.676814	0.647689	0	0.62563	0.616664	0.608552	0.667293	0.607251	0.617486	0	0.609891	0.621166	0.605593	0	0	0.642798	0.610478	0.617914	0.639813	0	0	0.704702	0	0	0.613424	0	0.622269
NT5C3B	-0.619108	-0.614383	0	0	0	0	0	0	0	0	0	-0.628032	0	-0.634025	0	0	-0.616168	0	0	0	0	0	0	0	0	0	0	0	0	0	0	0	0	0	0	0	0	0	0	0	0	0	-0.644172	0	0	0	0	0	0
NUDT22	0	0	0	0	0	0	0	0	0	0	-0.603862	0	0	0	0	0	0	-0.6444	0	-0.614658	-0.654158	0	0	0	0	0	0	-0.621886	0	0	0	0	0	0	0	0	0	0	-0.605138	0	0	0	0	0	0	0	0	0	0
NUP205	-0.65611	-0.662034	-0.642406	-0.640615	-0.652054	-0.638836	-0.657506	-0.660644	-0.617448	-0.623079	-0.61681	-0.650745	0	-0.639052	-0.61667	-0.621752	-0.653578	0	-0.62327	-0.642248	-0.632975	-0.655166	-0.621688	-0.617958	-0.67707	-0.605128	-0.632561	0	-0.656442	-0.648713	0	-0.643605	0	-0.601959	-0.658444	-0.602514	0	-0.6493	-0.637114	0	0	0	-0.605339	-0.611448	0	-0.63332	-0.608297	-0.672294	0
OPA1	-0.649257	-0.680771	-0.612877	-0.671359	-0.667342	-0.617691	0	-0.609491	-0.642338	-0.644053	-0.603707	0	-0.713823	0	0	0	-0.61896	-0.621396	-0.622028	-0.605061	-0.606647	-0.655889	0	0	-0.673769	-0.61465	-0.624795	0	-0.633028	-0.642625	0	0	-0.684795	0	-0.645246	0	0	0	-0.619235	0	0	-0.64142	0	-0.631472	0	0	-0.615	-0.627129	-0.620472
ORMDL2	0.660883	0.641091	0.648158	0.647036	0.676745	0.646034	0.65629	0.63405	0.683098	0.690216	0.663842	0.607601	0.747957	0.623692	0.645983	0.645161	0.612045	0	0.655155	0.644623	0	0.662547	0.674698	0.643694	0.61665	0.653695	0.643273	0.624795	0.730972	0.623762	0.688481	0.625076	0.642622	0.627614	0.644242	0.605858	0.635019	0.650435	0.631633	0.623315	0.671075	0.689674	0	0.644988	0	0	0.671483	0	0.664321
OSR2	0.709089	0.687468	0.699382	0.680714	0.742458	0.719931	0.724989	0.701468	0.724798	0.726252	0.701697	0.646255	0.791147	0.656625	0.654565	0.686537	0.670579	0.628677	0.683877	0.669027	0.642849	0.690683	0.721985	0.707533	0.681773	0.687334	0.697475	0.682538	0.77503	0.657288	0.715888	0.658653	0.698942	0.680899	0.677831	0.639621	0.645929	0.668232	0.681632	0.65628	0.694197	0.689375	0.613408	0.696978	0.620877	0.643257	0.736412	0.644245	0.656504
OSTC	-0.681938	-0.689974	-0.613519	-0.61688	-0.633092	0	0	-0.639833	-0.633832	-0.610394	-0.645656	-0.672401	0	-0.666115	-0.643691	-0.685171	-0.647078	-0.724329	-0.669393	0	-0.690305	0	0	-0.610407	0	-0.644182	0	-0.611989	0	-0.612614	0	-0.644992	-0.614476	0	-0.654138	-0.630439	0	-0.616249	-0.621153	0	0	-0.647754	-0.643711	0	-0.662792	-0.630324	0	-0.612626	-0.662544
P4HA2	0.633309	0	0.610681	0	0.632869	0	0	0	0	0	0.602116	0.605	0.626511	0.616772	0	0.608277	0	0.611491	0	0	0	0	0.642321	0	0	0.607486	0	0	0	0	0.605579	0	0	0	0	0	0	0	0	0	0	0	0	0	0	0	0	0	0
PA2G4	-0.707966	-0.619969	-0.662185	-0.604842	-0.652983	-0.666368	-0.666132	-0.648079	-0.690467	-0.637646	-0.669161	-0.653599	-0.609925	-0.608866	-0.615301	-0.646146	-0.636804	-0.623246	-0.603669	-0.611046	-0.647517	-0.606296	0	0	-0.606054	0	-0.627436	-0.666432	-0.688828	-0.607699	-0.645062	-0.623374	0	-0.607833	-0.636287	-0.633851	0	0	0	0	0	-0.636051	-0.622047	-0.602081	0	-0.630867	0	-0.643181	0
PACSIN2	0	0	0	0	0.633313	0	0	0	0	0	0	0	0	0	0	0.625692	0	0.616911	0	0	0	0	0.614538	0.618033	0	0	0	0	0	0	0.606987	0	0	0	0	0	0	0	0	0	0	0	0	0	0	0	0	0	0
PARD3B	-0.616079	-0.639815	-0.649973	-0.654826	-0.634681	-0.676266	-0.653538	-0.617259	-0.633891	-0.631716	-0.624159	-0.629374	0	-0.656854	-0.656204	0	0	-0.635083	-0.667179	-0.686748	-0.646256	0	0	0	-0.631014	0	0	-0.622488	0	0	-0.61819	-0.637761	0	-0.601941	0	0	-0.6673	-0.693013	0	-0.639802	0	-0.648303	-0.687681	0	-0.613509	-0.66334	-0.617048	0	-0.625224
PARP14	0	0	0	0	0	0	0	0	0	0	0	0	0	0	0	0	0	0	0	0	0	0	0	0	0	0	0	0	0	0	-0.602923	0	0	0	0	0	0	0	0	0	0	0	0	0	0	0	0	0	0
PARP6	0	0	0	0	0	0	0	0	0	0	0	0	0	0	0	0	0	0	0	0	0	0	0	0	0	0	0	0	0.617634	0	0	0	0	0	0	0	0	0	0	0	0	0	0	0	0	0	0	0	0
PATJ	-0.627588	-0.650026	-0.638963	-0.628767	-0.618329	-0.654821	-0.622563	-0.605021	-0.6074	-0.611162	-0.617149	-0.640775	-0.617685	0	-0.616454	-0.624929	-0.603204	-0.627231	-0.64131	-0.613491	-0.609294	0	-0.618201	-0.625362	-0.625114	0	-0.610091	-0.603599	0	-0.60703	-0.642955	-0.610072	0	0	0	0	-0.611213	0	0	-0.641112	-0.614095	-0.628142	-0.694304	0	-0.614688	-0.621275	0	-0.628544	-0.603918
PAX2	0.685558	0.661263	0.669128	0.646715	0.708295	0.670786	0.678446	0.649834	0.677955	0.69825	0.66761	0.626233	0.760615	0.623307	0.61661	0.655804	0.629839	0	0.652245	0.640954	0	0.658935	0.690851	0.671896	0.635215	0.655861	0.663795	0.650695	0.730268	0.621573	0.704813	0.624953	0.667667	0.633576	0.644521	0.61316	0.611298	0.642263	0.645299	0.628793	0.651913	0.665779	0	0.675659	0	0.609256	0.684633	0.612918	0.629029
PCBP4	0.644122	0.609103	0.610481	0.611067	0.631297	0	0	0	0	0.618453	0	0.624988	0.639422	0.608759	0	0.611291	0	0	0	0	0	0	0.642592	0	0	0.61756	0	0	0.635831	0	0.636029	0.608529	0	0	0	0	0	0	0	0.65381	0.615953	0	0.611839	0	0	0	0	0	0
PCCA	0	0	0	0	0.638684	0	0	0	0	0	0	0	0	0	0	0	0	0	0	0	0	0	0	0	0	0	0	0	0	0	0	0	0	0	0	0	0	0	0	0	0	0	0	0	0	0	0	0	0
PCDHGA12	0	0	0	0	0	0	0	0	0	0	0	0	0.649023	0	0	0.60312	0	0	0	0	0	0	0.63072	0	0	0	0	0	0	0	0.646995	0	0	0	0	0	0	0.60995	0	0	0	0	0	0.662402	0	0	0	0	0.609293
PCED1A	0.684084	0.652897	0.675181	0.632833	0.685277	0.668975	0.667591	0.644498	0.711247	0.697994	0.674173	0.622515	0.744023	0.623508	0.609611	0.663082	0.625383	0.609503	0.663184	0.638447	0	0.650831	0.694799	0.674594	0.634491	0.663184	0.677388	0.640371	0.703581	0.629038	0.672687	0.633292	0.658261	0.602283	0.64231	0.611614	0.61502	0.629248	0.640416	0.611601	0.650454	0.675296	0	0.668459	0	0.604209	0.683	0.620064	0.655582
PCIF1	0.62369	0	0.62443	0	0	0	0.636306	0.613607	0	0.626592	0.61744	0.620199	0.653552	0.633774	0	0.632549	0.612829	0.622606	0.602598	0	0	0	0.646734	0.618422	0	0.666224	0.630566	0.607828	0	0.603102	0.644355	0	0.623435	0	0	0	0	0	0.602649	0	0	0	0.606336	0.625106	0.609984	0	0	0.630145	0
PCNT	-0.666615	-0.662955	-0.695582	-0.635702	-0.629058	-0.676262	-0.651394	-0.649277	-0.713002	-0.607328	-0.624301	-0.625989	-0.652007	-0.678538	-0.645636	-0.607379	-0.664211	-0.604044	-0.713079	-0.672919	-0.620559	-0.676549	-0.69198	-0.687025	-0.63678	-0.622669	-0.643717	-0.624544	-0.605963	-0.650814	-0.659199	-0.675522	-0.651777	-0.703387	-0.616439	-0.669994	-0.603043	-0.722586	-0.607532	-0.633713	-0.651471	-0.662311	-0.632176	-0.645981	-0.639075	-0.651107	-0.652523	-0.606594	-0.658396
PCOLCE	0.717972	0.698119	0.701652	0.659199	0.741485	0.728252	0.687846	0.672642	0.717997	0.7388	0.699369	0.674843	0.691066	0.665857	0.643842	0.703119	0.663395	0.67636	0.708355	0.672372	0.633486	0.661609	0.691334	0.653727	0.660194	0.649225	0.686054	0.664569	0.699223	0.644046	0.70391	0.678611	0.675117	0.676743	0.652981	0.609571	0.669932	0.666571	0.695364	0.697086	0.655009	0.632682	0.641317	0.717819	0.667477	0.683273	0.702551	0.655946	0.66659
PDCD6	0	0	0	0	0	0	0	0	0	0	0	0	0	0	0	0	0	0	0	0	0	-0.644447	0	0	0	0	0	0	0	0	0	0	0	0	0	0	0	0	0	0	0	0	0	0	0	0	0	0	0
PDE4DIP	0	0	0	0	0	0	0	0	0	0	0	0	0	0	0	0	0	0	0	0	0	0	-0.605346	0	0	0	0	0	0	0	0	0	0	0	0	0	0	0	0	-0.623954	0	0	0	0	-0.611921	0	0	0	0
PDE5A	0	0	0	-0.607878	0	0	0	0	-0.602094	0	0	0	0	-0.609683	0	0	0	0	0	0	-0.605544	0	0	0	0	0	0	0	0	0	0	0	0	-0.604683	0	0	0	-0.611175	0	0	-0.602559	0	-0.624823	0	0	0	0	0	0
PDPR	-0.736167	-0.677821	-0.738336	-0.69046	-0.65	-0.680175	-0.687367	-0.686251	-0.739738	-0.664526	0	-0.646612	-0.627829	-0.672542	-0.709226	-0.607028	-0.687928	-0.707874	-0.693272	-0.637191	-0.705324	-0.702544	-0.658105	-0.612034	-0.666222	-0.686245	-0.650721	0	-0.652602	-0.701963	-0.615063	-0.65769	-0.643254	-0.664603	-0.687514	-0.66306	-0.71258	0	-0.611078	-0.667587	-0.672809	-0.662473	-0.638185	-0.626298	-0.698775	-0.613424	-0.603476	-0.625495	-0.619048
PFAS	-0.678478	-0.610116	-0.627475	0	-0.653066	-0.655808	-0.640006	-0.641262	-0.626977	-0.605136	-0.636855	-0.612567	0	-0.62993	-0.641982	0	-0.619516	0	-0.645968	-0.628203	0	0	-0.627475	-0.649227	0	0	0	-0.60321	0	0	0	0	0	-0.633667	0	0	0	-0.629962	-0.64174	0	0	0	-0.616704	0	0	0	0	0	0
PGAM1	-0.711657	-0.719055	-0.65463	-0.686466	-0.643361	-0.652921	-0.655434	-0.670957	-0.624994	-0.64847	-0.650855	-0.703058	-0.610594	-0.686243	-0.691179	-0.668425	-0.706708	-0.729482	-0.693093	0	-0.682481	-0.676505	-0.658948	-0.716415	-0.65185	-0.676307	-0.6412	-0.657162	0	-0.668355	-0.661378	-0.651741	-0.66014	-0.650294	-0.673954	-0.715477	-0.646467	-0.634924	-0.672398	-0.655778	-0.660874	0	-0.682532	-0.628865	-0.670357	-0.649866	0	-0.618177	0
PGAM4	0	0	0	0	0	0	0	0	0	0	0	0	0	0	0	0	0	0	0	0	0	0	0	-0.632502	0	0	0	0	0	0	0	0	0	0	0	0	0	0	0	0	0	0	0	0	0	0	0	0	0
PGGHG	0	0	0	0	0	0	0	0	0	0	0.635752	0	0.628679	0	0	0	0	0	0	0	0	0	0	0	0	0	0	0	0.625178	0	0	0	0	0	0	0	0	0	0	0	0	0	0	0	0	0	0.602475	0	0
PGM2L1	-0.675404	-0.644941	0	-0.603305	0	-0.63204	-0.638328	-0.661789	-0.617533	-0.61942	-0.655202	-0.610299	0	-0.622277	-0.631103	-0.6752	-0.656853	-0.603522	0	0	-0.655693	0	0	-0.649195	-0.629917	0	-0.634636	-0.611831	0	-0.62398	0	-0.623871	0	0	0	0	0	0	-0.640764	0	0	0	-0.626683	0	-0.605945	0	-0.610008	-0.645285	0
PGRMC1	-0.746139	-0.745138	-0.700523	-0.701964	-0.662611	-0.689217	-0.701556	-0.744411	-0.689765	-0.664065	-0.696518	-0.719908	-0.611313	-0.710867	-0.729482	-0.720618	-0.735719	-0.758467	-0.662687	-0.667883	-0.780302	-0.724661	-0.648434	-0.662215	-0.721931	-0.700555	-0.690205	-0.703482	-0.677374	-0.723622	-0.675792	-0.709936	-0.680614	-0.687182	-0.71676	-0.736599	-0.711377	-0.652981	-0.66571	-0.667285	-0.675059	-0.66159	-0.720611	-0.657088	-0.71558	-0.692807	-0.637536	-0.685715	-0.648096
PHF14	0	0	0	-0.618208	0	0	0	0	0	-0.612756	0	0	0	0	-0.604523	0	0	0	0	-0.645686	0	0	0	0	0	0	0	0	0	0	0	0	0	0	0	0	0	0	0	0	0	0	0	0	0	0	0	0	-0.631607
PHIP	-0.778336	-0.75302	-0.70705	-0.735822	-0.763465	-0.730925	-0.738622	-0.740879	-0.733335	-0.748933	-0.704532	-0.716556	-0.733507	-0.727252	-0.714205	-0.727839	-0.725568	-0.695744	-0.746879	-0.687248	-0.687627	-0.703773	-0.669957	-0.694782	-0.695509	-0.712955	-0.71761	-0.671985	-0.737506	-0.700725	-0.683068	-0.728719	-0.713975	-0.731505	-0.723037	-0.646707	-0.672342	-0.656088	-0.707388	-0.655144	-0.696484	-0.641925	-0.65955	-0.696465	-0.733048	-0.702644	-0.688277	-0.670805	-0.700922
PHLDA1	0	0	0	-0.601897	0	-0.647019	0	0	0	0	0	0	0	0	0	0	0	0	0	-0.623324	0	0	0	-0.607324	0	0	0	0	0	0	0	0	0	0	0	0	0	0	0	0	0	0	0	0	0	0	0	0	0
PIEZO1	0	0	0	0	0	0	0	0	0	0	0	0	-0.6149	0	0	0	0	0	0	0	0	0	0	0	0	0	0	0	0	0	0	0	0	0	0	0	0	0	0	0	0	0	0	0	0	0	0	0	0
PIGF	0.685723	0.662673	0.660352	0.640089	0.69624	0.664905	0.676876	0.652966	0.668541	0.688771	0.673956	0.651255	0.739794	0.660173	0.618188	0.657265	0.625152	0.605642	0.648501	0.625256	0	0.658075	0.683714	0.647704	0.648897	0.669019	0.667374	0.636926	0.707337	0.638559	0.696584	0.643342	0.655945	0.615579	0.641633	0	0.610662	0.668464	0.619234	0.624138	0.6316	0.645096	0.628265	0.680697	0.623398	0.628622	0.705188	0.651161	0.652947
PIGT	0	0	0	0	0	0	0	0	0	0	0	0	0	0	0	0	0	0	0.648487	0	0	0	0.640445	0.619107	0	0	0	0	0	0	0	0	0	0	0	0	0	0	0	0	0	0	0	0	0	0	0	0	0
PIK3R3	0	-0.618076	0	0	0	0	0	0	0	0	0	0	0	0	0	0	0	0	0	0	0	0	0	-0.614594	0	0	0	0	0	0	0	0	0	0	0	0	0	0	0	0	0	0	-0.631501	0	0	0	0	0	0
PIKFYVE	-0.704295	-0.696559	-0.693486	-0.711813	-0.670567	-0.673839	-0.699671	-0.701183	-0.710799	-0.692823	-0.680184	-0.667654	-0.666537	-0.705595	-0.725823	-0.664828	-0.687919	-0.682964	-0.697988	-0.698323	-0.718872	-0.712604	-0.679903	-0.667908	-0.709708	-0.713975	-0.680381	-0.674049	-0.667028	-0.704301	-0.645614	-0.699148	-0.667985	-0.667564	-0.675267	-0.653483	-0.705952	-0.679361	-0.644282	-0.687848	-0.672793	-0.681765	-0.713911	-0.628697	-0.711519	-0.655652	-0.654026	-0.639996	-0.656258
PILRA	0	0	-0.619346	0	0	0	0	0	0	0	0	0	0	0	0	0	0	0	0	0	0	0	0	0	0	0	0	0	0	0	0	0	0	0	0	0	0	0	0	0	0	0	0	0	0	0	0	0	0
PLA2R1	0	0	0	0	0	0	0	0	0	0	0	0	0	0	0	0	0	-0.620772	0	0	0	0	0	0	0	0	0	0	0	0	0	0	0	0	0	0	0	0	0	0	0	0	0	0	0	0	0	0	0
PLCB1	-0.624939	0	0	0	0	0	0	0	0	0	0	0	0	0	0	0	0	-0.620979	0	0	0	0	0	0	0	0	0	0	0	0	0	0	0	0	0	0	0	0	0	0	0	0	0	0	0	0	0	0	0
PLOD3	0.689674	0.693928	0.671506	0.641661	0.670173	0.627415	0.619731	0.614132	0.625929	0	0.660646	0.640626	0	0.621854	0.695063	0.650187	0.640749	0.671008	0.67324	0.656744	0.643466	0.607863	0.636591	0.682391	0.653108	0.638218	0.634532	0	0.603144	0.644065	0.654479	0.606919	0.620949	0.677264	0	0.653427	0.640462	0.623346	0.674363	0.610847	0	0	0.605656	0.683501	0.660894	0	0.640953	0.622823	0.621076
PLPP3	0.720113	0.705132	0.708327	0.716274	0.712575	0.717664	0.735089	0.7207	0.700144	0.759822	0.701101	0.666008	0.792483	0.649651	0.663082	0.692605	0.697044	0.651551	0.703633	0.685785	0.660608	0.706592	0.688492	0.676049	0.712217	0.692586	0.721319	0.689289	0.790889	0.686266	0.709284	0.681081	0.74581	0.68955	0.702338	0.645549	0.700469	0.643547	0.686846	0.691808	0.713002	0.715017	0.629458	0.701126	0.636327	0.650046	0.697019	0.680341	0.647929
PLPP5	0.702519	0.667032	0.67475	0.673187	0.734148	0.655463	0.670808	0.654264	0.72342	0.73527	0.627655	0.65414	0.774858	0.649251	0.62379	0.662013	0.623828	0.617131	0.661005	0.662687	0.623413	0.700242	0.689451	0.670795	0.646093	0.65596	0.65839	0.653364	0.6969	0.686753	0.652542	0.668149	0.677046	0	0.654717	0.635136	0.615243	0.622521	0.645513	0.670693	0.710052	0.695287	0.621379	0.637847	0	0.619989	0.644199	0.613808	0.671146
PLXDC2	-0.618159	0	-0.66395	0	0	0	0	0	0	0	0	-0.636993	0	-0.610991	0	0	-0.64987	-0.644488	0	0	-0.648977	0	0	0	0	0	0	0	0	0	0	0	0	0	0	-0.644418	-0.601981	0	0	0	0	0	0	0	-0.602402	0	0	0	0
PLXNA2	0	0	0	0	0	0	0	0	0	0	0	0	0	0	0	0	0	0	0	-0.637608	0	0	0	0	0	0	0	0	0	0	0	0	0	0	0	0	0	-0.626507	0	0	0	0	0	0	0	0	0	0	0
PMS2	0	-0.611258	-0.656386	-0.623042	0	-0.657081	-0.660231	-0.610779	-0.612852	0	-0.616914	0	0	0	-0.64295	0	-0.612342	-0.63628	-0.624151	-0.660682	-0.63607	0	0	0	0	0	0	0	0	0	0	0	0	0	0	0	-0.631504	0	0	0	0	0	0	0	-0.616467	-0.606443	0	0	0
PNPT1	0	0	-0.64345	0	0	-0.614369	-0.624611	-0.616244	0	0	0	-0.614492	-0.615741	0	-0.608254	0	0	0	0	-0.618704	-0.634203	0	0	0	-0.602616	0	0	0	-0.611838	-0.616149	0	0	0	0	0	0	0	0	0	0	0	0	-0.607992	0	0	0	0	0	0
POLR1A	0	0	-0.642107	-0.62108	0	-0.678415	-0.637541	-0.639454	0	-0.610991	-0.631699	-0.632252	0	0	-0.636731	-0.624996	-0.623427	-0.641112	-0.623312	-0.665151	-0.637158	0	-0.612687	-0.625022	-0.615181	0	-0.605429	-0.639212	-0.609135	0	0	0	0	-0.605162	-0.61997	-0.603267	-0.671719	-0.614951	-0.658166	-0.607464	0	0	-0.624301	0	-0.610665	-0.605602	0	0	0
POLR2B	-0.675154	-0.629968	-0.670276	-0.605276	-0.685275	-0.642753	-0.662879	-0.653173	-0.651056	-0.635369	-0.61583	-0.642279	0	-0.618004	-0.609	0	-0.676659	0	0	-0.613055	-0.613483	-0.685536	0	0	-0.628106	0	-0.633124	0	-0.637856	-0.634884	0	-0.605723	0	-0.61472	-0.671366	-0.605837	0	0	-0.603338	0	0	0	0	-0.61868	0	-0.608146	-0.637173	-0.646733	0
POLR2F	0.701472	0.701312	0.661632	0.660637	0.70084	0.662123	0.671262	0.677339	0.63338	0.666702	0.705094	0.675494	0.738282	0.681223	0.650509	0.674846	0.661115	0.691159	0.66359	0.605464	0.648507	0.658934	0.696912	0.688347	0.675095	0.673398	0.678054	0.675439	0.678296	0.665516	0.66947	0.675222	0.70621	0.66903	0.627838	0.639292	0.679967	0.623157	0.668462	0.715553	0.713053	0.643175	0.654578	0.704877	0.638839	0.672282	0.646236	0.666708	0.658679
POLR2G	0.650065	0.616418	0.628382	0.61418	0.610908	0	0.614014	0	0.628433	0.650339	0.668629	0.655129	0.707409	0.625774	0.632444	0.612822	0	0.61279	0.605902	0.612463	0.604346	0.644089	0.689457	0.657647	0	0.6531	0	0.636092	0.695247	0.634906	0.667965	0	0.655007	0.610851	0.605673	0.683985	0.630646	0.615124	0.628981	0.633968	0.692601	0.62027	0.617681	0	0.604372	0	0	0	0.61925
POLR2J3	0	0	0	0	0	-0.605311	0	0	0	0	0	0	0	0	-0.640863	0	0	0	0	0	0	0	0	0	0	0	0	0	0	0	0	0	0	0	0	0	-0.634613	0	0	0	0	0	0	0	0	0	0	0	0
POP4	0.642401	0.629558	0.610216	0.618997	0	0.612907	0.635055	0.670251	0.670321	0.702711	0.66182	0.652303	0.687087	0.633952	0.659505	0.625323	0	0	0.636356	0.624289	0.602665	0.657158	0.624322	0.623276	0.635814	0.671501	0.668707	0.607652	0.67652	0.648479	0.641961	0.665748	0.628053	0.61033	0	0.604342	0.646381	0.616376	0.641394	0	0.636018	0.622938	0.602365	0	0.633186	0	0.61975	0.622677	0.688139
POTEE	-0.754961	-0.747519	-0.764877	-0.777649	-0.681284	-0.716178	-0.751422	-0.750548	-0.720661	-0.713531	-0.681998	-0.782302	-0.702143	-0.783299	-0.764794	-0.67508	-0.769615	-0.768008	-0.722956	-0.704971	-0.789019	-0.754005	-0.708864	-0.689625	-0.745626	-0.720367	-0.719506	-0.718441	-0.69333	-0.769468	-0.632164	-0.749547	-0.74604	-0.692775	-0.719455	-0.725896	-0.717243	-0.726993	-0.677835	-0.679269	-0.688107	-0.687852	-0.738413	-0.669596	-0.733121	-0.723651	-0.659438	-0.719022	-0.693419
POTEJ	-0.700052	-0.65864	-0.718685	-0.699771	-0.655465	-0.751584	-0.741566	-0.695142	-0.712729	-0.673645	-0.644177	-0.683629	-0.68228	-0.677707	-0.693669	-0.694619	-0.727052	-0.695218	-0.687719	-0.703997	-0.720815	-0.687681	-0.710223	-0.726963	-0.670438	-0.663225	-0.644872	-0.702647	-0.724029	-0.685774	-0.633171	-0.643706	-0.669972	-0.62548	-0.687158	-0.728901	-0.688248	-0.691456	-0.670176	-0.649776	-0.710102	-0.643329	-0.634759	-0.646601	-0.628025	-0.616291	-0.682197	-0.658398	-0.62314
PPCDC	-0.708062	-0.692811	-0.671379	-0.684143	-0.646216	-0.675111	-0.661882	-0.684474	-0.659209	-0.683785	-0.682357	-0.724637	0	-0.722011	-0.714198	-0.685571	-0.686222	-0.694559	-0.713464	-0.66644	-0.705262	-0.650241	-0.633536	-0.68286	-0.655797	-0.647753	-0.653724	-0.655784	-0.657264	-0.690183	0	-0.711902	-0.657417	-0.626641	-0.652021	-0.649846	-0.653845	-0.669383	-0.675832	-0.669338	-0.610778	-0.674218	-0.741045	-0.607289	-0.679856	-0.696115	0	-0.688748	-0.640176
PPDPF	0.706674	0.685059	0.691806	0.67664	0.718186	0.728193	0.717057	0.684485	0.718836	0.743258	0.686564	0.658932	0.773304	0.64542	0.650911	0.678496	0.665542	0.674701	0.689951	0.686638	0.62839	0.690448	0.723033	0.726286	0.662889	0.682469	0.697221	0.695799	0.737696	0.678757	0.706731	0.666843	0.710424	0.651185	0.662927	0.667213	0.682488	0.655682	0.68657	0.681621	0.695104	0.674471	0.621815	0.727957	0.619653	0.637753	0.695327	0.673515	0.650956
PPFIBP1	-0.648918	-0.686205	-0.697359	-0.683157	-0.604323	-0.648045	-0.630756	-0.657451	-0.662648	-0.625533	-0.647081	-0.672706	-0.651118	-0.677239	-0.656698	-0.61672	-0.657986	-0.640194	-0.629245	-0.685444	-0.664383	-0.639493	-0.69982	-0.675447	-0.667998	-0.62179	-0.643141	-0.640685	-0.632421	-0.638683	-0.611969	-0.62913	-0.662291	-0.64316	-0.630973	0	-0.606829	-0.648867	0	-0.632191	-0.649575	0	-0.647222	0	-0.662144	-0.621363	-0.657349	0	-0.648689
PPME1	0.680158	0.663277	0.63808	0.657053	0.657435	0.6475	0.666128	0.666951	0.715125	0.726814	0.665018	0.633649	0.730832	0.653743	0.659043	0.684061	0.636626	0.617131	0.692747	0.625461	0	0.693754	0.619975	0.630153	0.630274	0.674884	0.686816	0.606073	0.689992	0.692064	0.631288	0.685228	0.65058	0.625173	0.672244	0.620472	0.658998	0	0.611244	0.637978	0.689405	0.647155	0	0.66366	0.667333	0.619739	0.654304	0.67542	0.694647
PPP1R12C	0	0	0	0	0	0	0	0	0	0.604814	0	0	0	0	0	0	0	0	0	0	0	0	0	0	0	0	0	0	0.607065	0	0.616554	0	0	0	0	0	0	0	0	0	0	0	0	0	0	0	0	0	0
PPP1R7	0	0	0	0	0	0	0	0	0	0	0	0	0	0	0	0	0	0	0	0	0	0	0	0	0	0	0	0	0	0	0	0	0	0	0	0	0.602986	0	0	0	0	0	0	0	0	0	0	0	0
PPP1R9A	-0.60844	0	0	0	0	0	0	0	0	0	0	0	0	-0.638711	0	0	0	0	0	0	-0.628597	0	0	0	-0.637149	0	0	0	0	-0.608293	0	0	0	0	0	0	0	-0.610519	0	0	0	0	0	0	0	0	0	0	0
PPP2CB	0.643363	0.621558	0.625582	0.604739	0.65293	0.6424	0.612622	0.61224	0.612329	0.606417	0.621373	0.63354	0.667516	0.622718	0	0.606799	0	0	0	0	0	0.610996	0.609918	0	0.611034	0.620958	0.654333	0	0	0	0.642336	0	0	0.637394	0.626392	0	0.612673	0	0	0	0	0	0	0	0	0.616551	0	0	0
PPP2R3A	0	0	0	0	0	0	0	0	0	0	0	0	0	0	0	0	0	0	0	0	0	0	0	0	0	0	0	-0.602009	0	0	0	0	0	0	0	0	0	0	0	0	0	0	0	0	0	0	0	0	0
PPP2R3C	0.656114	0.614257	0.625628	0	0.656031	0.63073	0.646254	0.627191	0.652772	0.671707	0.658639	0	0.704744	0	0	0	0	0	0	0.617581	0	0.602279	0.623734	0.610494	0	0.617701	0.621591	0.612567	0.72306	0	0.654583	0	0.633479	0	0.629978	0	0	0	0.649819	0	0	0.63721	0	0.615232	0	0	0.616821	0	0
PPP3CB	0.641258	0	0	0	0.626041	0.613668	0.613617	0	0.607457	0.625524	0.619619	0	0.638949	0	0	0.641927	0	0.613987	0	0	0	0	0	0	0.616557	0.630715	0.635805	0.606092	0.623802	0.606519	0	0	0	0	0	0	0	0	0	0	0	0	0	0.636296	0	0	0.60599	0.613598	0
PPP5C	0.713401	0.668613	0.661381	0.644736	0.699696	0.649793	0.647816	0.647823	0.671636	0.676476	0.686316	0.667603	0.708318	0.66837	0.650718	0.73067	0.653205	0.703643	0.629188	0.626161	0.6708	0.667363	0.645559	0.64084	0.642479	0.692413	0.693975	0.62841	0.642715	0.663039	0.629437	0.655176	0.644156	0.679378	0.66332	0.640623	0.692489	0	0.685168	0.650935	0.666113	0.657752	0.645495	0.615043	0.666177	0.629131	0	0.615732	0.610618
PPP6R3	-0.638324	-0.706281	0	-0.674538	-0.642017	-0.615368	-0.628677	-0.679562	-0.636373	-0.66841	0	-0.61609	-0.708455	-0.649388	-0.625086	-0.624124	0	-0.645702	-0.64106	-0.663768	-0.660069	-0.700268	0	-0.630596	-0.695377	-0.649956	-0.679167	-0.633134	-0.642348	-0.642163	-0.608233	-0.700784	-0.667683	-0.612499	-0.620023	-0.606097	-0.649713	-0.641864	-0.620967	-0.64451	-0.645084	-0.617332	-0.607857	-0.623677	-0.616402	-0.635927	0	0	-0.641092
PQBP1	0.714553	0.702339	0.725421	0.707206	0.741194	0.694851	0.705726	0.680437	0.698614	0.743561	0.696535	0.676678	0.766809	0.666035	0.692121	0.687682	0.678594	0.639343	0.717092	0.694473	0.621006	0.683856	0.756419	0.724943	0.659906	0.702148	0.694526	0.671476	0.755028	0.661277	0.737233	0.672573	0.688524	0.673644	0.688747	0.636926	0.65606	0.704361	0.684742	0.705515	0.693346	0.675169	0.640102	0.716754	0.653113	0.666871	0.711696	0.639847	0.658771
PRAG1	0	0	0	0	0	0	0	0	0	0	0	0	-0.623628	0	0	0	0	0	0	0	0	0	0	0	0	0	0	0	0	0	0	0	0	0	0	0	0	0	0	0	0	0	0	0	0	0	0	0	0
PRDX2	0.660153	0.635203	0.652079	0.652633	0.687673	0.640101	0.653239	0.631338	0.639093	0.676952	0.671002	0.638989	0.701481	0.62151	0.61362	0.673387	0.638736	0	0.623034	0	0	0.650656	0.657468	0.660344	0.604519	0.640146	0.645809	0.631325	0.710901	0.604985	0.644827	0.605227	0.639463	0.62644	0.621835	0	0.602689	0.6148	0	0.608684	0.635305	0.605189	0.61746	0.61327	0	0.630656	0.654419	0	0
PRDX3	0.694513	0.673607	0.669467	0.667956	0.740642	0.733295	0.709169	0.674136	0.687325	0.71334	0.674136	0.643987	0.76336	0.660596	0.643702	0.649206	0.647688	0.613778	0.670386	0.689405	0.607502	0.679742	0.686617	0.68434	0.641297	0.657879	0.711331	0.65941	0.704124	0.651674	0.67531	0.666062	0.671604	0.691113	0.651406	0.608873	0.652943	0.63439	0.675118	0.646004	0.662675	0.642311	0	0.678868	0.614409	0.646183	0.687867	0.626826	0.633918
PRDX6	-0.699407	-0.740413	-0.699305	-0.718797	-0.651263	-0.696951	-0.690802	-0.706008	-0.676968	-0.670137	-0.680106	-0.734371	-0.632198	-0.703298	-0.72374	-0.712897	-0.732007	-0.79903	-0.691102	-0.693186	-0.780406	-0.696983	-0.647193	-0.668095	-0.701792	-0.677657	-0.675533	-0.714479	-0.662189	-0.710231	-0.621782	-0.696989	-0.67964	-0.669065	-0.719518	-0.705938	-0.713254	-0.660282	-0.682102	-0.667037	-0.664473	-0.641274	-0.71231	-0.651033	-0.729895	-0.675998	0	-0.656997	-0.664434
PRELID1	0	0	0	0	0	0	0	0	0	0	0	0	0	0	0	0	0	0	0	0	0	0	0	0	0	0	0	0	0	0	0	0	0	0	0	0	0	0	0	0	0	-0.606094	0	0	0	0	0	0	0
PRKDC	0	0	0	0	0	0	0	0	0	0	0	0	-0.632464	0	0	0	0	0	0	0	0	0	0	0	0	0	0	0	0	0	0	0	0	0	0	0	0	0	0	0	0	0	0	0	0	0	0	0	0
PRMT2	0.660452	0.603286	0	0	0.629771	0.626901	0.676357	0.677326	0.631251	0.660222	0.605703	0.651975	0	0.606966	0	0.724754	0.623521	0.645338	0.608994	0.608444	0.643775	0.611226	0	0	0.607183	0.646913	0.662365	0	0.681133	0.646071	0	0.665701	0.637915	0.651409	0.637411	0	0.602891	0	0	0	0	0	0.627909	0	0.614159	0.653526	0	0.667709	0
PRMT5	0.659818	0	0.630372	0.626922	0.622247	0.630143	0.637534	0.618899	0.676151	0.628057	0.61636	0.607127	0	0.624262	0	0.665035	0.64411	0.618414	0	0	0.605008	0	0	0	0	0.631157	0.618025	0	0.64189	0	0	0	0	0	0	0	0	0	0	0	0	0	0	0	0	0	0.640334	0.614855	0
PROM2	0	0	0	0	0	0	0	0	0	0	0	0	0	0	0	0	0	0	0	0	0	0	0	-0.619094	0	0	0	0	0	0	0	0	0	0	0	0	0	0	0	0	0	0	0	0	0	0	0	0	0
PRPF31	0.65274	0.659679	0.681048	0.66837	0.684058	0.688133	0.683044	0.664837	0.673918	0.727408	0.707499	0.700871	0.672452	0.650273	0.716013	0.714329	0.643137	0.67499	0.702124	0.681501	0.635127	0.655763	0.720649	0.694191	0.645177	0.679811	0.653397	0.67226	0.692941	0.68532	0.68092	0.68474	0.649214	0.625823	0.697443	0.648736	0.688018	0.671973	0.672388	0.664079	0.643264	0.641536	0.673855	0.667395	0.671871	0.702615	0.674575	0.678574	0.677655
PRPF4B	-0.612449	-0.615777	0	-0.610025	0	0	0	0	0	0	-0.647338	-0.603442	0	-0.601958	-0.617888	0	-0.628238	0	0	0	0	0	0	0	-0.615937	0	0	0	0	-0.603706	0	0	0	0	0	0	0	0	0	0	0	0	-0.624744	0	-0.606665	0	0	-0.610242	0
PRPS2	0	0	0	0	0.63943	0.669489	0.607586	0	0	0.618906	0	0	0.650419	0	0	0.628524	0.605226	0.609034	0	0	0	0	0.629647	0.610985	0	0	0	0.609065	0.67896	0	0.626675	0	0	0	0	0	0	0	0.612975	0.612682	0.618862	0	0	0.672576	0	0	0	0	0
PRR5L	-0.66027	-0.665767	-0.655901	-0.689441	-0.622891	-0.609051	-0.628216	-0.641175	-0.613324	-0.657725	-0.679046	-0.641888	-0.636386	-0.664881	-0.664798	-0.667056	-0.689868	-0.683134	-0.635939	-0.664114	-0.690991	-0.709346	-0.631118	-0.622489	-0.648541	-0.669702	-0.657457	-0.719206	-0.630525	-0.726891	0	-0.653841	-0.706144	-0.624032	-0.628248	-0.648593	0	-0.666667	-0.654855	0	-0.625174	0	-0.645136	-0.708223	-0.666207	-0.640493	-0.631111	-0.689856	-0.641424
PSD3	0	0	0	-0.618761	0	0	0	0	0	0	0	0	0	0	-0.610081	0	0	0	0	0	0	0	0	0	0	0	0	0	0	0	-0.653279	0	0	0	0	0	-0.62603	0	0	0	0	0	-0.602244	0	-0.607818	0	0	0	0
PSMB2	0.70914	0.688264	0.694712	0.689591	0.711455	0.686236	0.687613	0.665998	0.695554	0.708872	0.666183	0.662641	0.779311	0.673767	0.648318	0.670546	0.65365	0.607696	0.674028	0.644349	0.629133	0.711136	0.719319	0.661935	0.661208	0.673645	0.70139	0.666636	0.702678	0.678665	0.6972	0.662267	0.686631	0.64812	0.657439	0.629783	0.656801	0.630191	0.658147	0.669761	0.691797	0.692442	0.637354	0.649983	0.63347	0.630274	0.683531	0.629496	0.644606
PSMD6	0.680207	0.65602	0.677011	0.64195	0.667169	0.65838	0.689602	0.67513	0.664261	0.691349	0.663234	0.631606	0.736973	0.615805	0.638818	0.65919	0.638946	0	0.642958	0.654443	0.618612	0.655166	0.6665	0.69996	0.630176	0.702645	0.672463	0.653322	0.732955	0.638429	0.714675	0.632497	0.692555	0.637906	0.625449	0.666245	0.612068	0.613675	0.625832	0.607054	0.624537	0.65662	0.603291	0.68508	0	0.609044	0.681737	0.663426	0
PSMG4	0	0	0	-0.620012	0	0	0	0	0	-0.622333	0	0	0	0	0	0	0	0	0	0	0	0	0	0	0	-0.611745	0	0	0	0	0	0	0	0	0	0	0	0	0	0	0	0	0	0	0	0	0	0	0
PTBP1	0	0	0	0	0	0	0	0	0	0	-0.603205	0	0	0	0	0	0	0	0	0	0	0	0	0	0	0	0	0	0	0	0	0	0	0	0	0	0	0	0	0	0	0	0	0	0	0	-0.619231	0	0
PTEN	-0.60224	-0.605702	-0.626465	-0.63376	-0.630923	-0.659675	-0.649358	-0.633518	-0.639627	-0.641897	0	0	0	0	-0.602731	-0.611492	-0.621096	0	-0.625897	-0.639204	-0.610702	-0.621593	0	-0.643459	-0.623391	0	0	-0.613865	0	-0.616147	0	0	0	-0.614796	0	0	-0.618775	0	-0.670114	-0.6185	-0.686624	0	0	0	0	0	-0.61683	0	0
PTMA	-0.619998	-0.624698	-0.610063	-0.62172	0	0	-0.60322	-0.602309	0	0	-0.612601	-0.620344	0	-0.61725	-0.611396	0	-0.63281	-0.612875	0	0	-0.645092	-0.611778	0	-0.608788	-0.605019	0	0	0	0	0	0	0	-0.609661	0	0	0	0	0	0	0	0	0	0	0	0	0	0	0	0
PTOV1	0.608412	0.608737	0.602507	0.620433	0.679083	0	0	0	0	0.668899	0	0	0.741553	0	0	0.640451	0	0	0.608897	0	0	0	0.632116	0.643263	0	0	0	0.615312	0.67437	0	0.689057	0	0.634533	0	0	0	0	0	0	0.631459	0.637689	0	0	0	0	0	0.631242	0	0
PTRH1	0.692284	0.668813	0.672793	0.651892	0.709587	0.677442	0.686627	0.659852	0.706175	0.720487	0.668239	0.647186	0.76005	0.627107	0.625232	0.676205	0.633351	0.623822	0.673112	0.665842	0	0.66734	0.682832	0.693126	0.641745	0.661019	0.674426	0.651312	0.724703	0.643958	0.701755	0.646943	0.669189	0.631476	0.650527	0.63559	0.63337	0.631795	0.664846	0.634059	0.649666	0.663328	0.603706	0.671479	0	0.618497	0.678737	0.634149	0.657269
PUS1	0.682118	0.651555	0.658813	0.637912	0.714997	0.661677	0.67074	0.650356	0.667832	0.694958	0.670734	0.642975	0.745255	0.621406	0.610512	0.653328	0.617254	0	0.652154	0.625914	0	0.650126	0.679791	0.67324	0.625756	0.644915	0.660344	0.646019	0.718218	0.613956	0.711451	0.630877	0.654578	0.62985	0.643327	0.618319	0	0.627956	0.636777	0.626476	0.637721	0.656052	0	0.656153	0	0.621986	0.669484	0.624735	0.628958
PUS3	0	0	0	0	0	0	0	0	0	0	0	0	0	0	0	0	0	0	0	0	0	0	0	0	0	0	0	-0.633398	0	0	0	0	0	0	0	0	0	0	0	0	0	0	0	0	0	0	0	0	0
PYCR2	0.701844	0.649907	0.676255	0.645226	0.702756	0.670528	0.697341	0.651342	0.699491	0.71071	0.665999	0.62496	0.725322	0.632648	0.630441	0.649499	0.653517	0.634453	0.654786	0.638364	0.634402	0.646948	0.667543	0.633541	0.636424	0.642177	0.663697	0.644849	0.676995	0.650456	0.666171	0.636813	0.663786	0.608736	0.675215	0	0.612888	0.617831	0.641501	0.607078	0.616332	0.684623	0.617608	0.669973	0	0.622915	0.675955	0.65751	0
PZP	-0.659842	-0.672461	-0.631638	-0.692681	-0.635305	-0.640208	-0.642759	-0.639124	-0.668227	-0.651641	-0.615486	0	-0.745154	-0.647037	-0.630254	-0.675483	-0.637753	-0.667889	-0.62338	-0.626076	-0.634297	-0.636089	0	-0.661927	-0.640642	-0.669234	-0.65974	-0.712263	-0.629228	-0.632582	0	-0.641637	-0.6316	-0.639602	-0.604372	-0.624031	-0.618094	-0.658636	0	0	-0.667589	-0.613803	-0.651667	-0.637383	-0.645711	-0.623521	-0.682912	0	-0.65599
QSER1	-0.680033	-0.686991	-0.709694	-0.700371	-0.683917	-0.704203	-0.691608	-0.728016	-0.719828	-0.73095	-0.651827	-0.718307	-0.678758	-0.71706	-0.708208	-0.651036	-0.680123	-0.717908	-0.686194	-0.727312	-0.723871	-0.673586	-0.675646	-0.666539	-0.684261	-0.676513	-0.668835	-0.653313	-0.67525	-0.676896	-0.617039	-0.718558	-0.667878	-0.643772	-0.674192	-0.626069	-0.733972	-0.687801	-0.66865	-0.70546	-0.712251	-0.67182	-0.691748	-0.659142	-0.718354	-0.670525	-0.645896	-0.63781	-0.672674
QTRT1	0.684869	0.63091	0.667057	0.647542	0.666317	0.642026	0.655016	0.654289	0.673249	0.67999	0.655469	0.637537	0.662688	0.605317	0.635731	0.669098	0.64142	0.666929	0.626548	0.654434	0.65751	0.648677	0.665207	0.601989	0.623608	0.685232	0.696246	0.64186	0.703663	0.673217	0.632555	0.623091	0.658887	0.628352	0.608646	0	0.636088	0.6082	0.610993	0.613327	0.615642	0.634507	0.612926	0.690194	0.63591	0	0.653511	0.671055	0.612722
R3HDM2	0.610435	0	0.606877	0.624076	0.664355	0	0.601973	0.60356	0.603771	0.634841	0.622405	0	0.603522	0	0	0.661766	0	0	0	0	0	0	0	0	0	0.641441	0.605588	0	0.704034	0	0.618726	0	0	0.612023	0.614466	0	0	0	0	0	0.608005	0	0	0	0	0	0.602789	0	0
RAB11FIP1	0	0	-0.613578	-0.6175	-0.602616	-0.633072	-0.623718	0	0	0	0	0	0	0	-0.622423	0	-0.617825	0	-0.636847	0	-0.606149	0	0	0	0	0	0	0	0	0	0	0	0	0	0	0	0	0	-0.61104	-0.618278	0	0	0	0	0	0	0	0	0
RAB1A	0.692361	0.688413	0.685606	0.67521	0.683508	0.630978	0.649219	0.664686	0.662939	0.679681	0.626864	0.671008	0.756875	0.634996	0.613572	0.628714	0.654635	0	0.627789	0.654237	0.650948	0.694504	0.67942	0.698414	0.660285	0.653423	0.657575	0.652224	0.672984	0.678189	0.70601	0.64244	0.714537	0	0	0.645635	0	0	0	0.637497	0.621934	0.673316	0.665248	0.667238	0	0.611238	0.635188	0.672404	0
RAB35	0.698959	0.678931	0.695119	0.672508	0.706708	0.652921	0.675869	0.666123	0.641861	0.670671	0.680181	0.682169	0.728151	0.671175	0.656805	0.654113	0.676986	0.607954	0.647123	0.651828	0.623498	0.694966	0.755801	0.705534	0.660358	0.660976	0.674007	0.665696	0.698907	0.657749	0.712455	0.633671	0.69031	0.652398	0.640445	0.61638	0.633027	0.675378	0.642078	0.663311	0.661786	0.66923	0.675155	0.641721	0.613063	0.626266	0.644457	0.627535	0.620456
RAB4B	0.630807	0	0.618019	0.612113	0.618453	0.61733	0.619422	0	0.626112	0	0.62168	0	0.627739	0	0	0	0	0	0	0	0	0.629161	0.624384	0	0.641202	0	0	0.651911	0.618402	0.611616	0	0	0	0	0.620424	0	0	0	0.60791	0	0	0.637605	0	0	0	0	0	0	0
RABAC1	0.697301	0.689456	0.668875	0.68818	0.721575	0.62245	0.609152	0.639728	0.646992	0.689054	0.604241	0.669363	0.694246	0.628075	0	0.619784	0.62451	0.606965	0.628158	0.655115	0.636666	0.668332	0.667593	0.645206	0.664876	0.61729	0.642062	0.648669	0.679168	0.660685	0.661872	0.67559	0.658899	0	0	0	0	0	0.621347	0.690489	0	0.661138	0.66765	0.660086	0	0.644932	0.605517	0.630129	0.616876
RABGGTB	0.70378	0.668436	0.655069	0.675292	0.731331	0.724265	0.702071	0.69584	0.757957	0.76744	0.710987	0.676097	0.728199	0.652263	0.659183	0.718844	0.663641	0.660318	0.706408	0.657478	0.640178	0.71378	0.657601	0.660471	0.657569	0.702435	0.711931	0.641849	0.754583	0.703608	0.627952	0.694272	0.716624	0.661504	0.690311	0.652455	0.664597	0	0.723314	0.640554	0.672933	0.670069	0.652015	0.672741	0.646154	0.639464	0.646173	0.689884	0.648513
RAF1	0	0	0	0	0	0	0	0	0	0	0	0	0	0	0	0.609662	0	0	0	0	0	0	0	0	0	0	0	0	0	0	0	0	0	0	0	0	0	0	0	0	0	0	0	0	0	0	0	0	0
RALGAPA1	-0.648495	-0.668308	-0.69861	-0.714252	-0.646455	-0.679378	-0.683637	-0.653227	-0.616643	-0.628587	-0.610222	-0.647587	0	-0.626349	-0.647022	-0.629467	-0.675654	-0.702736	-0.642386	-0.692039	-0.729932	-0.622108	-0.656574	-0.64465	-0.65014	-0.604451	-0.621152	-0.700682	0	-0.63504	-0.688126	-0.635276	-0.621381	-0.632719	-0.606115	-0.61832	-0.644095	0	0	-0.655656	-0.663436	0	-0.636099	0	-0.637891	-0.622255	0	-0.621413	0
RANBP1	-0.706203	-0.640294	-0.652623	0	-0.610555	0	-0.611869	-0.623291	0	0	0	-0.687593	0	-0.615695	-0.629108	-0.639102	-0.649281	-0.678185	-0.618961	0	-0.656309	0	0	-0.602595	0	0	0	0	-0.63157	-0.604445	-0.647552	-0.647234	0	-0.616984	-0.629325	-0.682146	-0.607812	-0.609706	0	-0.607264	0	0	-0.634497	-0.609604	-0.625294	-0.631646	0	-0.64319	0
RAPGEF6	0	-0.643089	-0.663063	-0.640819	0	0	-0.627088	-0.647069	0	0	-0.608441	-0.628674	0	-0.635583	-0.638447	0	-0.673963	-0.641131	-0.627171	-0.620209	-0.715977	0	0	-0.605973	-0.677272	-0.612344	-0.613275	-0.638402	0	-0.641272	0	-0.613523	-0.620003	-0.621808	0	-0.610379	0	-0.616763	0	0	0	0	-0.650672	0	-0.647362	-0.605297	0	-0.625711	0
RBBP7	-0.620165	-0.639665	-0.609987	0	0	0	0	0	-0.609706	0	0	0	-0.665805	0	0	0	0	-0.686147	-0.60206	0	-0.623353	0	0	0	0	0	0	-0.621625	0	0	-0.609088	0	0	-0.61065	0	-0.638109	-0.628652	-0.610982	0	0	-0.627543	-0.633263	-0.617148	0	0	0	0	0	-0.614897
RBIS	-0.687018	-0.695857	-0.658608	-0.711373	-0.703344	-0.721647	-0.647461	-0.632442	-0.652256	-0.680476	-0.698823	-0.684491	-0.647563	-0.682032	-0.629821	-0.718471	-0.633482	-0.699378	-0.633399	-0.664817	-0.653838	-0.623903	-0.652664	-0.649285	-0.664883	-0.676005	-0.660292	-0.674366	-0.634298	-0.662064	-0.636198	-0.648915	-0.651357	0	-0.62574	0	0	-0.666911	-0.642365	-0.620313	-0.639215	-0.638896	-0.630637	-0.64924	-0.64535	-0.640088	0	-0.644004	-0.664666
RBM19	0	0	0	0	0	-0.612155	0	-0.60398	0	0	0	0	-0.609859	0	0	0	0	0	0	0	0	0	0	-0.6226	0	0	0	0	0	0	0	0	0	0	0	0	0	0	-0.61188	0	0	0	0	0	0	0	0	0	0
RBM3	0.682858	0.660336	0.671964	0.653684	0.70677	0.673935	0.682067	0.655897	0.682195	0.701151	0.698548	0.626039	0.763498	0.628324	0.623374	0.678342	0.631226	0.636412	0.654487	0.64997	0.633688	0.663321	0.716497	0.67204	0.6405	0.693433	0.669132	0.693816	0.72491	0.627833	0.72114	0.627871	0.672927	0.662365	0.643676	0.647082	0.614324	0.66533	0.670063	0.628726	0.682309	0.66667	0	0.699773	0.625562	0.61197	0.690722	0.614375	0.652038
RBM39	-0.685012	-0.707376	-0.72826	-0.686919	-0.648804	-0.680535	-0.677914	-0.673106	-0.679509	-0.634488	-0.61486	-0.697438	-0.603719	-0.708148	-0.674082	-0.639085	-0.693034	-0.687639	-0.627448	-0.686304	-0.692754	-0.686759	-0.664988	-0.661468	-0.675855	-0.643103	-0.642172	-0.661379	-0.639698	-0.639844	-0.721781	-0.661468	-0.635706	-0.658803	-0.670862	-0.679891	-0.642963	-0.730766	-0.619483	-0.625005	0	-0.652522	-0.694259	-0.627001	-0.644397	-0.694112	-0.668528	-0.63406	-0.627135
RBMX	-0.604667	-0.652769	-0.635149	-0.67968	-0.609539	-0.656066	-0.636157	-0.671836	-0.629372	-0.606784	-0.625284	-0.661229	0	-0.654274	-0.661659	0	-0.635589	-0.706138	0	-0.638451	-0.682244	-0.609112	-0.605445	-0.606657	-0.658999	-0.642917	-0.609973	-0.638842	0	0	0	-0.604922	0	-0.63735	-0.662099	0	-0.658189	-0.625686	-0.605197	0	-0.607862	0	-0.612868	0	-0.684048	-0.615451	0	0	-0.652877
RBMXL1	-0.70692	-0.702711	-0.692801	-0.67309	-0.65806	-0.676336	-0.619964	-0.645274	-0.685914	-0.609608	-0.701123	-0.68412	-0.6067	-0.693241	-0.694058	-0.659571	-0.649024	-0.692942	-0.64449	-0.653868	-0.677599	-0.668442	-0.680334	0	-0.700435	-0.652129	-0.659405	-0.633573	-0.61668	-0.708093	-0.625914	-0.660636	-0.620927	-0.640976	-0.673141	-0.651364	-0.680774	-0.704152	-0.645472	-0.655535	-0.644923	-0.661172	-0.679397	-0.645772	-0.689479	-0.643999	-0.66093	-0.653628	-0.726682
RCE1	0.618357	0	0	0	0.624448	0	0	0	0.606202	0.63883	0.615513	0	0.621565	0	0	0.606233	0	0	0	0	0	0.616846	0	0	0	0	0	0	0.6027	0	0	0	0	0	0	0	0	0	0	0	0	0	0	0	0	0	0.60675	0	0
RCN1	-0.620101	0	0	-0.609042	0	0	0	0	0	0	0	-0.624422	0	-0.601906	0	0	0	-0.603143	0	0	0	0	0	0	0	0	0	0	-0.602002	0	0	-0.605414	0	0	0	0	0	0	0	0	0	0	-0.621236	0	0	0	0	0	0
RELA	0	0	0	0	0	0	0.606241	0	0	0	0	0	0	0	0	0	0	0	0	0	0	0	0	0	0	0	0	0	0	0	0	0	0	0	0	0	0	0	0	0	0	0	0	0	0	0	0	0	0
RFWD3	0	0	0	0	0	0	0	-0.625993	0	0	0	-0.635467	0	-0.636636	-0.609158	0	0	0	0	0	-0.660072	0	0	-0.618723	0	0	0	0	0	0	0	0	0	0	0	0	0	-0.609183	0	0	0	0	-0.633422	0	0	0	0	0	0
RGPD3	-0.631474	-0.603008	0	0	0	0	0	0	0	0	-0.629835	0	0	0	0	0	0	0	0	0	0	0	0	0	0	0	-0.618517	0	0	0	0	-0.624338	0	0	0	0	0	0	0	0	0	0	0	0	0	0	0	-0.605024	0
RGPD4	0	0	0	0	0	0	0	0	0	0	0	0	0	-0.632547	0	0	0	0	0	0	0	-0.612428	0	0	0	0	0	0	0	0	0	0	0	0	0	0	0	0	0	0	0	0	-0.612001	0	-0.604955	0	0	0	0
RHEX	0.669134	0.698912	0.656365	0.623277	0.689855	0.623736	0.674415	0.658999	0.659325	0.672151	0.6475	0.617908	0.752741	0.632748	0.635401	0.612951	0.645255	0.634209	0.685595	0.641953	0.602383	0.670428	0.646333	0.693574	0.640867	0.628839	0.667029	0.63153	0.692387	0.617556	0.668158	0.645032	0.708536	0.690736	0.621243	0.614667	0.625771	0.667731	0.642258	0	0.632742	0.6774	0	0.679364	0	0.630752	0.651639	0	0.633807
RIF1	0	0	0	0	0	0	0	0	0	0	-0.613826	0	0	0	0	0	0	0	0	0	0	0	0	0	0	0	0	0	0	0	0	0	0	0	0	0	0	0	0	0	0	0	0	0	0	-0.603279	0	0	0
RNASEK	0.712219	0.67401	0.685611	0.673468	0.73032	0.703131	0.702767	0.674099	0.710504	0.745429	0.695299	0.639934	0.761807	0.636055	0.641355	0.711467	0.640073	0.63742	0.672791	0.652282	0.630857	0.682531	0.682046	0.683187	0.651611	0.691727	0.688385	0.685203	0.729114	0.648843	0.733949	0.646751	0.693615	0.636674	0.679233	0.641559	0.634512	0.642286	0.674188	0.648122	0.650259	0.704649	0.637375	0.667389	0.60819	0.656247	0.693679	0.651636	0.613707
RNF217	0	0	0	0	0	0	0	0	0	0	0	0	0	0	0	0	0	0	0	0	-0.636296	-0.636117	0	0	-0.612895	0	0	-0.607959	0	0	0	0	0	0	0	0	-0.612245	0	0	-0.602602	0	0	0	0	0	0	0	0	0
ROCK2	-0.721545	-0.663638	-0.676927	-0.675696	-0.640478	-0.649998	-0.645081	-0.650381	-0.697256	-0.616329	-0.676436	-0.650678	-0.643315	-0.677692	-0.671889	0	-0.707886	-0.645611	-0.608843	0	-0.681971	-0.676206	-0.633457	-0.627431	-0.688379	-0.650278	-0.661444	-0.627526	-0.625645	-0.665079	0	-0.626474	-0.648984	-0.628572	-0.683061	-0.639923	0	0	-0.634458	0	0	-0.663963	-0.653703	0	-0.626634	0	-0.615806	-0.643258	0
RORC	0.711864	0.693833	0.669048	0.674067	0.708184	0.644454	0.65721	0.645219	0.649046	0.664711	0.641845	0.630707	0.748327	0.631232	0.608609	0.664609	0.668149	0	0.627482	0.604937	0.604425	0.671338	0.673423	0.673653	0.640653	0.630071	0.656177	0.641737	0.72094	0.637285	0.687838	0.615657	0.667472	0.631768	0.6318	0.610924	0	0	0.610542	0.635065	0.638905	0.64772	0	0.650609	0	0	0.677543	0	0.622973
RPA1	0	0	0	0	0	0	0	0	0	0	0	0	0	0	0	0	0	0.617481	0	0	0	0	0	0	0	0	0	0.610402	0	0	0	0	0	0	0	0	0	0.614133	0	0	0	0	0	0.613973	0	0	0	0	0
RPAP1	-0.656251	-0.627	-0.646105	-0.619156	-0.626394	-0.675777	-0.654013	-0.646577	-0.63008	0	-0.619424	-0.612994	0	-0.655154	-0.624723	0	-0.640889	-0.607595	0	-0.612421	0	-0.60551	0	0	0	-0.628964	-0.63126	0	-0.609967	-0.606766	0	-0.612103	-0.618193	-0.629111	0	0	-0.618347	-0.613251	0	0	0	0	-0.609387	-0.625501	-0.605178	-0.64247	-0.631987	0	0
RPL12	-0.602593	-0.640535	-0.642302	-0.606541	0	-0.606515	0	-0.616465	-0.658049	0	-0.673943	-0.607062	0	-0.609959	-0.652347	-0.608046	-0.615986	-0.67437	-0.620859	-0.624436	-0.670505	0	0	0	-0.644617	-0.640733	-0.606139	0	0	-0.60406	0	-0.607325	0	0	-0.651499	0	0	-0.644553	-0.624782	0	-0.604328	-0.662839	-0.607089	-0.618952	-0.652066	0	0	0	-0.631491
RPL14	0	0	0	0	0	0	0	0	0	0	0	0	0	0	0	0	0	0	0	0	0	0	0	0	0	0	0	0	0	0	0	0	0	0	0	0	0	0	0	0	0	0	0	0	0	0	0	0	0
RPL17.C18orf32	-0.650508	-0.662058	-0.66364	-0.632479	-0.612441	-0.715042	-0.670476	-0.639271	-0.668206	-0.620814	0	-0.653484	-0.606586	-0.628812	-0.653805	-0.634418	-0.639335	-0.693174	-0.649392	-0.674559	-0.67658	-0.677007	-0.624813	-0.647855	-0.626312	0	-0.611828	-0.6676	-0.655247	-0.627517	-0.677479	-0.611822	-0.666968	-0.641758	-0.610291	-0.69774	-0.691694	-0.64584	-0.621484	-0.697007	-0.618117	-0.640068	-0.656733	0	-0.602677	0	0	0	0
RPL18	0.632298	0.605464	0.606848	0.621629	0.650727	0.651282	0.656402	0.624837	0.627031	0.713895	0.641857	0.633944	0.72311	0	0	0.669462	0	0	0.618856	0.613121	0	0.644541	0.670986	0.64912	0	0	0.632878	0.659852	0.703348	0.634128	0.649955	0.609341	0.626884	0	0.649477	0.602735	0.629753	0	0	0.659763	0.636966	0.653947	0.622548	0	0	0	0.639848	0.640192	0.648208
RPL27A	0	0	0	0	0	0	0	0	0	0	0	0	0	0	0	0	0	-0.609846	0	0	0	0	0	0	0	0	0	0	0	0	0	0	0	0	0	-0.60371	0	0	0	0	0	0	0	0	-0.618297	0	0	0	0
RPL28	0.610718	0	0	0	0.623295	0.604793	0.607746	0	0.611171	0	0	0	0	0	0	0	0	0.624379	0	0	0	0	0.611273	0	0	0	0	0	0	0	0.631548	0	0	0	0.601942	0	0	0	0	0	0	0	0	0	0	0	0	0	0
RPL3	-0.731523	-0.738755	-0.71764	-0.685951	-0.636707	-0.71947	-0.733232	-0.716109	-0.688311	-0.655105	-0.677081	-0.702932	-0.622855	-0.711945	-0.716887	-0.719725	-0.740757	-0.760354	-0.696333	-0.664381	-0.735859	-0.673427	-0.661068	-0.679651	-0.701627	-0.689994	-0.688598	-0.703004	-0.636037	-0.720975	-0.623232	-0.662005	-0.68525	-0.664728	-0.698228	-0.689727	-0.708775	-0.622294	-0.648147	-0.641687	-0.659856	-0.631375	-0.687909	-0.665748	-0.698055	-0.659582	-0.689625	-0.684714	-0.637976
RPL31	0.688425	0.66501	0.671835	0.650136	0.711796	0.67387	0.682308	0.654537	0.681875	0.701099	0.671127	0.630559	0.76295	0.628393	0.620745	0.659933	0.633514	0.603753	0.655628	0.651774	0	0.661228	0.693432	0.67526	0.638164	0.659512	0.668161	0.654741	0.732627	0.624782	0.709965	0.628947	0.670866	0.639625	0.649256	0.617301	0.614264	0.645078	0.648357	0.631486	0.654831	0.66878	0	0.67919	0	0.61334	0.690364	0.615298	0.635957
RPL32	-0.707222	-0.735573	-0.682902	-0.693196	-0.623922	-0.703082	-0.675145	-0.69488	-0.65691	-0.637788	-0.660214	-0.735864	0	-0.6909	-0.72406	-0.717842	-0.715858	-0.786083	-0.678877	-0.696638	-0.755811	-0.671733	-0.64254	-0.689835	-0.679413	-0.673264	-0.661872	-0.693171	-0.654984	-0.702215	-0.654844	-0.685038	-0.665623	-0.6735	-0.690064	-0.728334	-0.695537	-0.679138	-0.644	-0.665616	-0.628157	0	-0.717867	-0.647725	-0.724762	-0.669979	0	-0.661598	-0.626084
RPL36A	-0.695131	-0.715182	-0.707421	-0.699844	-0.68156	-0.685623	-0.685074	-0.701573	-0.688805	-0.655795	-0.655802	-0.714714	-0.648308	-0.698996	-0.706368	-0.706037	-0.70936	-0.766011	-0.71068	-0.670219	-0.757835	-0.674424	-0.676745	-0.735003	-0.677574	-0.695125	-0.667447	-0.693084	0	-0.691484	-0.624782	-0.689876	-0.667045	-0.687587	-0.652658	-0.729143	-0.708945	-0.650432	-0.692931	-0.683072	-0.694998	-0.628213	-0.714034	-0.653161	-0.723065	-0.678837	-0.620662	-0.641019	-0.65466
RPL6	-0.739937	-0.761902	-0.754861	-0.738208	-0.66031	-0.728897	-0.73618	-0.747667	-0.70144	-0.72037	-0.651968	-0.725246	-0.658575	-0.729924	-0.712889	-0.672976	-0.775544	-0.795647	-0.670106	-0.7011	-0.782846	-0.75201	-0.662236	-0.720089	-0.698003	-0.701351	-0.696989	-0.714751	-0.716855	-0.709993	-0.685426	-0.705222	-0.724783	-0.687071	-0.701753	-0.740759	-0.732168	-0.61175	-0.699534	-0.689055	-0.680113	-0.617719	-0.682116	-0.694406	-0.716543	-0.688385	-0.678863	-0.659609	0
RPL7A	-0.688169	-0.724488	-0.686836	-0.703564	-0.642176	-0.692506	-0.672793	-0.694751	-0.665453	-0.613885	-0.640281	-0.682223	-0.643024	-0.698271	-0.709629	-0.665459	-0.71695	-0.748537	-0.63944	-0.663633	-0.74119	-0.688329	-0.605091	-0.677678	-0.702677	-0.670638	-0.6606	-0.678399	-0.626857	-0.688545	0	-0.644816	-0.657245	-0.651187	-0.673635	-0.685102	-0.702346	-0.64113	-0.642501	-0.63877	-0.652029	-0.639204	-0.67771	-0.628324	-0.668508	-0.64039	0	-0.633094	-0.604536
RPL8	0.667145	0.645289	0.685296	0.642731	0.667088	0.694027	0.684454	0.662783	0.6752	0.66011	0.67337	0.617604	0.722229	0.611493	0.645116	0.64974	0.629829	0.621347	0.634829	0.65632	0.633037	0.657508	0.686202	0.670047	0.671239	0.658331	0.649919	0.68573	0.689658	0.627055	0.668523	0.608413	0.643184	0.622476	0.639466	0.648682	0.647419	0.670685	0.653095	0.630601	0.633885	0.676163	0.611589	0.650825	0	0.618917	0.6883	0.62937	0.629542
RPL9	-0.690164	-0.750142	-0.759988	-0.76361	-0.693162	-0.754619	-0.744575	-0.736042	-0.712147	-0.723893	-0.684234	-0.6692	-0.72133	-0.660689	-0.705451	-0.667577	-0.725118	-0.695585	-0.681702	-0.753493	-0.756321	-0.689814	-0.71031	-0.735219	-0.750186	-0.688806	-0.715629	-0.751621	-0.708862	-0.685146	-0.695011	-0.661901	-0.716183	-0.647348	-0.661505	-0.660932	-0.665345	-0.712708	-0.698621	-0.674585	-0.715852	-0.714768	-0.635939	-0.722369	-0.660517	-0.630563	-0.704386	-0.641908	-0.648828
RPLP1	0	0	0	0.615148	0.642419	0.617584	0.633197	0	0	0.650021	0	0	0.697133	0	0	0	0	0	0	0.629547	0	0	0.623228	0.621685	0	0	0	0.615868	0.658816	0	0	0	0	0	0	0	0	0	0	0	0	0.604892	0	0	0	0	0.636054	0	0
RPLP2	-0.679673	-0.702045	-0.673155	-0.70003	-0.649877	-0.661343	-0.654781	-0.67767	-0.646184	-0.668448	-0.670304	-0.71168	-0.648697	-0.661235	-0.694475	-0.718882	-0.695221	-0.726905	-0.635725	-0.680837	-0.703646	-0.711357	-0.667861	-0.691312	-0.682657	-0.696535	-0.672153	-0.713576	-0.701835	-0.709163	-0.637638	-0.654315	-0.666637	-0.669207	-0.701777	-0.726114	-0.67612	-0.694615	-0.699666	-0.673161	-0.658863	-0.615399	-0.680304	-0.637166	-0.68172	-0.645119	-0.604334	-0.662644	-0.663926
RPRD2	0	0	0	0	0	0	0	0	0	0	-0.621216	0	-0.635507	0	0	0	0	0	0	0	0	0	0	0	0	-0.608354	0	0	-0.609961	0	0	0	-0.605503	0	0	0	0	0	0	0	0	0	0	0	0	0	0	0	0
RPS10	-0.719626	-0.754382	-0.701537	-0.719741	-0.644438	-0.698699	-0.688902	-0.711558	-0.67559	-0.658834	-0.684341	-0.735264	-0.60398	-0.711717	-0.741204	-0.726304	-0.735974	-0.803789	-0.69396	-0.690864	-0.779819	-0.69197	-0.641912	-0.689897	-0.703578	-0.697991	-0.679615	-0.697168	-0.636918	-0.718867	-0.645714	-0.699975	-0.667738	-0.675086	-0.713241	-0.727676	-0.7118	-0.656774	-0.676222	-0.663465	-0.654943	-0.627267	-0.718778	-0.652194	-0.740267	-0.683346	0	-0.67603	-0.656844
RPS13	-0.745795	-0.752703	-0.710425	-0.690839	-0.658115	-0.680163	-0.690291	-0.708359	-0.694781	-0.656578	-0.687382	-0.736437	-0.610429	-0.718697	-0.725368	-0.735419	-0.749737	-0.79167	-0.710393	-0.669529	-0.75188	-0.69885	-0.639333	-0.663351	-0.685035	-0.701783	-0.683907	-0.648727	-0.652203	-0.718646	-0.627286	-0.702446	-0.674799	-0.710629	-0.730049	-0.717772	-0.70429	-0.627107	-0.6745	-0.665756	-0.652465	-0.622796	-0.704054	-0.654556	-0.756842	-0.684034	0	-0.672548	-0.667344
RPS18	-0.719626	-0.754382	-0.701537	-0.719741	-0.644438	-0.698699	-0.688902	-0.711558	-0.67559	-0.658834	-0.684341	-0.735264	-0.60398	-0.711717	-0.741204	-0.726304	-0.735974	-0.803789	-0.69396	-0.690864	-0.779819	-0.69197	-0.641912	-0.689897	-0.703578	-0.697991	-0.679615	-0.697168	-0.636918	-0.718867	-0.645714	-0.699975	-0.667738	-0.675086	-0.713241	-0.727676	-0.7118	-0.656774	-0.676222	-0.663465	-0.654943	-0.627267	-0.718778	-0.652194	-0.740267	-0.683346	0	-0.67603	-0.656844
RPS19BP1	0	0	0	0	0	0	0	0	0	0	0	0	0	0	0	0	0	0	0	0	0	0	0	0	0	0	0	0	0	0	0	0	0	0	0	0	0	-0.603687	0	0	0	0	0	0	0	0	0	0	0
RPS2	0.670741	0.617494	0.625186	0.628674	0.690824	0.646187	0.62444	0	0.677833	0.699816	0.604707	0.635436	0.698413	0.6415	0.607864	0.710703	0	0.607609	0.662731	0.630442	0.60671	0.671474	0.637322	0	0.617309	0.651347	0.637029	0.601844	0.645288	0.655639	0.680824	0.660046	0.625677	0	0.654389	0.646289	0.630517	0.612794	0.64849	0.689574	0.613955	0.662144	0.624618	0	0.630307	0.610096	0	0.656296	0.630211
RPS23	0.6697	0.641055	0.644308	0.636769	0.683636	0.66158	0.654487	0.633892	0.676913	0.682609	0.624236	0	0.74243	0.639065	0.621742	0.628056	0.607933	0	0.654998	0.628482	0	0.675268	0.642522	0.625696	0.60602	0.644359	0.666651	0.602697	0.697381	0.639339	0.64987	0.664635	0.633867	0.645188	0.638198	0.602359	0.629638	0.632304	0.623885	0.635277	0.686589	0.645437	0	0.654775	0	0.628171	0.653053	0	0.658404
RPS27AP5	-0.734175	-0.784813	-0.711844	-0.705027	-0.742031	-0.66067	-0.65752	-0.721517	-0.713897	-0.672499	-0.733187	-0.686143	-0.67674	-0.677562	-0.72123	-0.718629	-0.722754	-0.723807	-0.718833	-0.684262	-0.726874	-0.726294	-0.702138	-0.707233	-0.754575	-0.739353	-0.722544	-0.677939	-0.698223	-0.716021	-0.658585	-0.682294	-0.731676	-0.699416	-0.70532	-0.690086	-0.646992	-0.70196	-0.731739	-0.647668	-0.602776	-0.701431	-0.655722	-0.760435	-0.691866	-0.670089	-0.710179	-0.689933	-0.731395
RPS27L	-0.67148	-0.692391	-0.735634	-0.666965	0	-0.6477	-0.668929	-0.660422	-0.635584	-0.643274	-0.664542	-0.66087	0	-0.607709	-0.692531	-0.639461	-0.687225	-0.666047	-0.657731	-0.683537	-0.699629	-0.619328	-0.657591	-0.651807	-0.670639	-0.629079	-0.687085	-0.621892	0	-0.644288	-0.648516	-0.666111	0	-0.634895	-0.695917	-0.612007	-0.660818	0	-0.660155	-0.621854	0	-0.649753	-0.677698	0	-0.67194	-0.666965	0	-0.62216	0
RPS3	-0.635109	-0.695686	-0.634025	-0.704315	-0.666734	-0.688244	-0.671631	-0.656026	-0.634586	-0.638648	-0.654145	-0.663785	-0.669744	-0.662301	-0.667524	-0.688123	-0.667882	-0.727012	-0.659311	-0.685219	-0.714506	-0.649407	-0.629879	-0.661115	-0.678838	-0.690891	-0.631404	-0.688397	-0.623043	-0.676044	-0.611366	-0.624982	-0.661141	-0.64007	-0.659049	-0.658596	-0.649509	-0.631665	-0.62898	-0.627093	-0.651804	0	-0.605455	-0.647009	-0.693665	0	0	-0.633852	-0.646071
RPS3A	-0.632141	-0.693956	-0.616521	-0.719933	0	-0.604467	0	-0.661058	0	-0.660605	-0.630157	-0.635187	0	-0.63429	-0.645171	-0.684415	-0.65144	-0.70418	0	-0.635851	-0.726299	-0.689466	-0.609696	-0.627057	-0.673827	-0.698248	-0.678075	-0.703516	-0.631318	-0.674018	0	-0.652882	-0.653328	0	-0.665076	-0.661817	-0.612656	-0.622127	-0.646261	-0.617937	0	-0.616693	-0.613695	-0.608893	-0.63267	0	0	-0.622816	0
RPS8	-0.607583	-0.658596	0	-0.622978	0	0	0	-0.606881	0	0	-0.627321	-0.619663	0	-0.635688	-0.639158	-0.63153	-0.63183	-0.719309	-0.62234	0	-0.650682	-0.613201	0	0	-0.606594	-0.615382	-0.611231	-0.626938	0	-0.614356	0	-0.624642	0	-0.607545	-0.653513	-0.613986	-0.633252	-0.609783	-0.616282	0	0	0	0	-0.605701	-0.668328	-0.620172	0	0	0
RPS9	-0.719626	-0.754382	-0.701537	-0.719741	-0.644438	-0.698699	-0.688902	-0.711558	-0.67559	-0.658834	-0.684341	-0.735264	-0.60398	-0.711717	-0.741204	-0.726304	-0.735974	-0.803789	-0.69396	-0.690864	-0.779819	-0.69197	-0.641912	-0.689897	-0.703578	-0.697991	-0.679615	-0.697168	-0.636918	-0.718867	-0.645714	-0.699975	-0.667738	-0.675086	-0.713241	-0.727676	-0.7118	-0.656774	-0.676222	-0.663465	-0.654943	-0.627267	-0.718778	-0.652194	-0.740267	-0.683346	0	-0.67603	-0.656844
RRP1B	0	0	0	0	0	0	0	0	0	0	0	0	0	0	0	0	0	0	0	0	0	0	-0.614663	0	0	0	0	0	0	0	0	0	0	0	0	0	0	0	0	0	0	0	0	0	0	0	0	0	0
RSRP1	0	0	0	0	0	0	0	0.615008	0.636064	0	0.616978	0	0.667743	0	0	0	0	0	0	0	0	0	0	0	0	0	0	0	0.614472	0	0	0	0	0	0	0	0	0	0	0	0.628909	0	0	0	0	0	0	0	0
RTEL1	0	0	0	0	0	0	0	0	0	0	0	0	0	0	0	0	0	0	-0.602821	0	0	0	0	0	0	0	0	0	0	0	0	0	0	0	0	0	0	0	0	0	0	0	0	0	0	0	0	0	0
RTKN	0.670822	0.643226	0.657626	0.666478	0.665809	0.710134	0.677276	0.642562	0.663417	0.669585	0.675267	0.635063	0.733419	0.660796	0.627154	0.685242	0.637313	0.651089	0.645145	0.612713	0.624558	0.648532	0.685261	0.666912	0.655471	0.708775	0.68373	0.701798	0.692449	0.652645	0.669604	0.615591	0.658111	0.64915	0.632014	0.665994	0.636867	0.666982	0.665184	0.634769	0.65482	0.63746	0	0.682786	0.626918	0	0.682142	0.659138	0.6307
RTTN	0	0	0	-0.684923	0	-0.607676	-0.617266	0	0	0	0	0	0	0	0	0	0	0	0	-0.637192	-0.603084	0	0	0	0	0	0	-0.627169	0	0	0	0	0	0	0	0	0	0	0	0	0	0	-0.617024	0	0	0	0	0	0
RUNDC1	-0.654914	-0.652949	-0.664243	-0.689714	-0.700485	-0.694994	-0.654072	-0.650934	-0.698986	-0.648084	-0.624539	-0.648949	-0.612601	-0.680333	-0.679759	-0.690989	-0.639634	-0.625305	-0.656655	-0.687218	-0.655073	-0.656489	-0.606989	-0.624616	-0.639621	-0.676838	-0.634099	-0.653147	-0.641649	-0.643907	-0.626363	-0.657228	0	-0.681105	-0.651177	-0.640852	-0.619469	-0.705797	-0.626	-0.628181	-0.604611	0	-0.620292	-0.635891	-0.674574	-0.687188	-0.646343	-0.616855	-0.633244
RXFP1	0.7123	0.683983	0.705451	0.659601	0.707338	0.703499	0.686356	0.678868	0.700215	0.68589	0.689927	0.634876	0.72128	0.63092	0.657343	0.642955	0.631845	0.650634	0.650239	0.664312	0.662956	0.654665	0.66485	0.647554	0.690788	0.676662	0.684991	0.681407	0.71283	0.640831	0.663881	0.624345	0.670239	0.686879	0.656699	0.641744	0.640927	0.661731	0.716306	0.603146	0.632725	0.680278	0.608299	0.685979	0.620722	0.633178	0.702995	0.623777	0.658173
S100A6	-0.719656	-0.754163	-0.703295	-0.721493	-0.64973	-0.700642	-0.689658	-0.710943	-0.678937	-0.661039	-0.675709	-0.725439	-0.611205	-0.703589	-0.740526	-0.720836	-0.736348	-0.801388	-0.695137	-0.693113	-0.779332	-0.693403	-0.636655	-0.695948	-0.705145	-0.699366	-0.679153	-0.700808	-0.643218	-0.718157	-0.638613	-0.690079	-0.670351	-0.680008	-0.714808	-0.7318	-0.712155	-0.651726	-0.68263	-0.665778	-0.660994	-0.632458	-0.696675	-0.657486	-0.731232	-0.67347	0	-0.665319	-0.648933
SAP30BP	0.637931	0.649761	0.620503	0.61426	0.638722	0.657114	0.651846	0.65462	0.668873	0.652331	0.602379	0.612121	0.676156	0	0	0.631114	0.61051	0.641311	0.653236	0.603596	0	0.60692	0	0.631892	0	0.639054	0.664167	0	0.664243	0.610306	0	0.615739	0.625228	0.621855	0.606276	0	0.619942	0	0.636427	0	0	0	0	0.611766	0	0	0	0.603495	0.606639
SAR1A	0	0	0	0	0	0	0	-0.629984	0	-0.647715	0	-0.627284	0	-0.602119	0	0	0	0	0	-0.601984	-0.616782	-0.603873	0	-0.602438	-0.614588	0	0	-0.644711	-0.617751	0	0	0	-0.622209	0	0	0	0	-0.629046	-0.658933	0	0	0	0	0	0	0	0	0	0
SARS1	0	-0.623958	0	0	-0.606727	0	0	0	-0.612549	0	0	-0.604092	-0.607779	0	-0.610241	0	0	-0.604827	-0.638466	0	-0.631764	-0.604514	0	0	-0.608219	0	0	0	0	0	-0.635883	0	-0.606306	0	-0.609189	-0.6298	0	0	0	-0.604393	0	-0.669204	-0.610018	0	0	0	0	0	0
SBF1	0.61339	0.61448	0	0	0	0.628573	0	0	0	0	0.617261	0	0	0	0	0.608403	0	0	0	0	0	0	0	0	0	0	0	0	0	0	0	0	0	0.625691	0	0	0.608193	0	0	0	0	0	0	0	0	0	0.609404	0	0
SCLT1	0	0	0	0	0	0	0	0	0	0	0	0	0	0	0	0	0	0	0	0	0	0	0	0	0	0	0	0	0	0	0	0	0	0	0	0	-0.632268	0	0	0	0	0	0	0	0	0	0	0	0
SCYL1	0.637466	0.630674	0	0.627747	0.634807	0.665748	0.638257	0.642204	0.663032	0.665717	0.671246	0	0.712034	0	0.606262	0.673879	0	0	0.647625	0.605024	0	0.646681	0.603794	0	0.616536	0.640508	0.666833	0.657535	0.706524	0.61572	0.607742	0.642574	0.645195	0.661826	0.632345	0.616172	0.672534	0.605095	0.634226	0.661144	0.658842	0.624724	0	0.625936	0	0.654952	0.637944	0	0
SELENOF	0.711248	0.697759	0.735038	0.714393	0.727493	0.739924	0.756449	0.72123	0.737315	0.749663	0.708219	0.671831	0.790118	0.663459	0.679136	0.663038	0.703404	0.647016	0.70429	0.711858	0.67564	0.719399	0.739197	0.696267	0.711803	0.69943	0.707894	0.721453	0.747143	0.699022	0.719514	0.663452	0.747124	0.663267	0.707511	0.652878	0.644943	0.695546	0.710923	0.656098	0.690565	0.731339	0.624483	0.712435	0.636697	0.644586	0.707173	0.692376	0.657502
SELENOS	0.745679	0.70992	0.699851	0.683594	0.696043	0.688122	0.689436	0.692937	0.667109	0.684781	0.74066	0.667808	0.706891	0.668671	0.67369	0.705329	0.668926	0.659233	0.672326	0.650417	0.668793	0.689149	0.697695	0.656714	0.710558	0.734308	0.719965	0.714302	0.666886	0.693014	0.749601	0.654603	0.686962	0.686267	0.660974	0.648901	0.655183	0.663142	0.683824	0.65334	0.673652	0.675578	0.659252	0.6842	0.666739	0.662759	0.665546	0.671407	0.649329
SELENOW	0	0	0	0	0	0	0	0	0	0	0	0	0	0	0	0	0	0	0	0	-0.628551	0	0	0	0	0	0	0	0	0	0	0	0	0	0	0	0	0	0	0	0	0	0	0	0	0	0	0	0
SEPTIN5	0.722814	0.713725	0.710237	0.684299	0.750837	0.70634	0.707699	0.690562	0.712188	0.717195	0.709529	0.647431	0.733394	0.651307	0.686091	0.684522	0.67155	0.622729	0.722456	0.676308	0.626753	0.670663	0.710065	0.691595	0.70694	0.695422	0.692284	0.674088	0.748866	0.656307	0.711716	0.669503	0.696627	0.703642	0.671065	0.642506	0.659917	0.677787	0.715868	0.680472	0.679407	0.6644	0.616434	0.732552	0.639285	0.667347	0.730008	0.633826	0.661983
SEPTIN7	-0.603506	-0.637693	-0.650486	-0.660511	-0.604698	-0.641902	-0.657947	-0.668826	-0.609864	-0.608582	0	-0.644929	-0.616897	-0.615495	-0.666409	0	-0.636118	-0.631801	0	-0.695123	-0.691	-0.632655	-0.605591	-0.676511	-0.639976	0	0	-0.618402	-0.629607	-0.608582	-0.613671	-0.608569	0	-0.602887	0	-0.602855	-0.664936	-0.640397	-0.608588	-0.63976	0	-0.617688	-0.680988	0	-0.612089	0	-0.620711	0	-0.605348
SET	-0.669431	0	-0.613773	0	-0.617809	0	0	0	0	0	-0.681197	-0.649667	0	0	0	-0.679609	-0.624747	-0.649815	0	0	-0.627681	0	-0.605731	0	0	-0.609838	0	0	-0.641551	-0.617497	0	0	0	0	-0.617044	0	0	0	0	0	0	0	-0.628503	0	0	0	0	-0.633006	0
SETSIP	-0.695041	-0.656028	-0.709076	-0.640947	-0.687376	-0.723347	-0.7276	-0.671479	-0.685973	-0.694767	-0.660677	-0.720673	-0.695404	-0.662552	0	-0.649173	-0.64726	-0.617079	0	-0.657741	-0.628895	-0.626498	-0.660855	-0.662488	-0.650972	-0.631835	-0.638537	-0.671709	-0.702814	-0.631287	-0.691432	-0.625994	-0.669069	0	-0.653344	-0.643543	0	0	-0.607954	0	0	-0.60863	-0.652757	-0.607744	-0.606271	-0.628864	-0.670669	-0.666952	-0.616187
SF1	0.65298	0.623178	0.638918	0	0.66476	0.608536	0	0.612694	0.620015	0.657961	0.615366	0.624972	0.642802	0	0	0.635283	0	0.648025	0	0.611656	0.633669	0.614645	0.668274	0.664377	0	0.618421	0	0.647776	0.64872	0	0.621023	0	0.605258	0	0.609805	0.655748	0	0	0.686386	0	0.609486	0	0	0.641909	0	0	0	0	0
SGK1	0	0	0	0	0	0	0	0	0	0	0	0	0	0	0	0	0	0	0	0	0	0	0	0	0	0	0	0	0.61429	0	0	0	0	0	0	0	0	0	0	0	0	0	0	0	0	0	0	0	0
SGSM3	0.646718	0.612514	0.651207	0.678219	0.677696	0.669643	0.673315	0	0.684245	0.6845	0.662475	0.612534	0.697094	0.645583	0.619879	0.693676	0.62241	0.656526	0.644792	0.602189	0.640565	0.684315	0.673704	0	0.633869	0.663566	0.660804	0.664528	0.612699	0.656634	0.611206	0.610728	0.626096	0.619062	0.674967	0.616391	0.648574	0.605168	0	0.650863	0.685565	0.676274	0.604964	0	0.636012	0	0.61544	0.622971	0.624164
SH3BGRL3	0.711238	0.686803	0.699215	0.679698	0.729927	0.702966	0.71217	0.686312	0.709051	0.729047	0.716073	0.652856	0.785597	0.655326	0.652934	0.675411	0.658809	0.628939	0.68325	0.675396	0.627115	0.691886	0.714772	0.691631	0.66689	0.70736	0.700669	0.702175	0.767635	0.658356	0.713739	0.658184	0.714472	0.680106	0.669594	0.660601	0.645682	0.662897	0.699457	0.657967	0.678754	0.690483	0.611144	0.717055	0.62073	0.641364	0.711442	0.644234	0.648839
SH3TC1	0	0	0	-0.607491	0	0	0	0	0	0	0	0	-0.608518	0	0	0	0	0	0	0	0	0	0	0	0	0	0	0	-0.615309	0	0	-0.633727	0	0	0	0	0	0	0	0	0	0	0	0	0	0	0	0	0
SH3YL1	0.605969	0	0	0.664235	0.645506	0.612824	0.615241	0	0.637018	0.617129	0.639442	0	0.623021	0	0.65342	0.630877	0.605938	0	0	0.650379	0.64689	0.608399	0.626363	0.611842	0	0	0	0.677658	0.649441	0.611377	0.604401	0	0	0.614757	0.626216	0.62753	0	0.623857	0.609974	0	0.605064	0.611052	0	0	0	0	0	0	0
SHKBP1	0	0	0.644893	0	0	0	0.613695	0	0	0	0.663552	0.602166	0	0	0	0	0	0	0	0	0.633828	0	0.614779	0	0.624351	0.602714	0	0.654401	0	0.611278	0.633114	0	0	0	0	0.638203	0	0	0	0	0	0	0	0	0	0	0	0.61087	0
SIDT2	0.642676	0.641733	0	0	0.605831	0	0.604027	0.621914	0.62727	0.627544	0.651132	0.633852	0.689839	0.603702	0	0.682033	0	0.642689	0.634221	0	0.606182	0	0	0.623361	0	0.616736	0.614045	0	0.664931	0	0	0	0.620791	0	0.646464	0	0	0.623144	0	0	0	0.665817	0.622398	0.609281	0	0	0.634081	0.614918	0.63892
SKP1	0.647347	0.618933	0.638494	0.629329	0.677725	0.641435	0.656174	0.612562	0.664861	0.671468	0.640861	0.605162	0.69506	0.604832	0.602944	0.681207	0.619814	0	0.638686	0.638148	0	0.647672	0.659758	0.690946	0.623602	0.651767	0.640401	0.6257	0.659242	0.631925	0.661455	0	0.620509	0	0.645204	0.644566	0	0.608352	0.637978	0	0	0.628417	0	0.611586	0	0	0.634547	0.644732	0.618985
SLC12A8	-0.619712	0	-0.6625	0	0	0	-0.651613	-0.614023	0	-0.664547	0	-0.640128	0	-0.61975	0	0	-0.64822	-0.618844	-0.606497	0	0	0	0	0	0	0	0	0	-0.65132	0	0	-0.6185	-0.625885	0	0	-0.629948	0	0	-0.607498	0	0	0	0	-0.618902	0	0	0	0	0
SLC15A1	0.682273	0.646385	0.612347	0	0.695749	0.63812	0.649128	0.626436	0.633298	0.63687	0	0.611057	0.684888	0	0	0.642234	0.622431	0	0	0	0	0.642667	0.607685	0.617654	0.638553	0.603629	0.637119	0	0.695915	0	0.620224	0	0.632578	0.626468	0.65645	0.613553	0.618406	0	0.644721	0.620945	0.607736	0.61789	0	0	0	0	0	0	0
SLC15A4	0.649429	0.658281	0.680551	0.655227	0	0.602504	0.638939	0.662758	0.625195	0.631146	0.604456	0	0.621292	0.630444	0.676463	0.628607	0.675794	0	0.64559	0.65122	0.614417	0.630763	0.661209	0.611184	0	0.6123	0.665246	0	0.666827	0	0	0.630438	0	0.615119	0.649315	0	0.645138	0.607377	0.609016	0.616936	0.611675	0.660456	0	0	0.612281	0	0.675813	0	0.638709
SLC25A3	0	-0.657487	0	0	0	0	0	-0.610196	0	0	-0.604118	-0.628753	0	0	-0.648373	-0.65697	0	-0.676894	0	0	-0.647372	0	0	0	-0.608965	0	0	-0.614559	0	0	0	0	0	0	-0.657213	-0.669815	-0.636434	0	0	0	0	0	-0.618576	0	-0.617888	-0.632831	0	0	0
SLC30A2	0.683136	0.663638	0.674487	0.653975	0.71629	0.675259	0.68394	0.658523	0.681095	0.699337	0.688405	0.639223	0.761391	0.627633	0.644625	0.645722	0.631454	0.60272	0.655015	0.668512	0.603861	0.664888	0.688972	0.682441	0.641219	0.661565	0.668906	0.654855	0.738678	0.628724	0.722254	0.629151	0.671011	0.650002	0.642616	0.625803	0.637908	0.654696	0.655417	0.629177	0.653707	0.681185	0	0.670967	0	0.614386	0.685292	0.615948	0.636575
SLC35B1	0.65424	0.644184	0.66656	0.616247	0.650242	0.63203	0	0.60246	0.642124	0	0.634778	0.612814	0.6604	0.632929	0.624849	0	0.633044	0.611075	0.64375	0	0.612427	0.651014	0.725954	0.63027	0.635894	0.628274	0.62263	0.662855	0	0.628267	0.630129	0	0.622822	0.618575	0	0.618766	0.635607	0.646645	0.676974	0.668964	0.666879	0.651466	0.637042	0.648495	0.621406	0	0	0	0
SLC35E2B	0	0	0	0	0	0	0	0	0	0	0	0	0	0	0	0	0	0	0	0	0	0	0	0	0	0	0	0	0	0	0	0	0	0	0	0	0	0	0	0	0	0	0	0	0	0	0	0	0
SLC35F5	-0.623067	0	0	0	-0.613164	0	0	0	0	-0.616295	-0.603643	-0.622	0	0	0	-0.624916	0	0	0	0	0	-0.646374	0	0	0	0	-0.606098	0	0	0	0	-0.616148	0	0	0	0	0	0	0	0	0	0	-0.625305	0	0	0	0	-0.622927	-0.624521
SLC37A1	0	0	0	-0.602851	0	0	0	0	0	0	0	0	0	0	0	0	0	0	0	0	0	0	0	0	-0.605032	0	0	0	0	0	0	0	-0.606747	0	0	0	0	0	0	0	0	0	0	0	0	0	0	0	0
SLC37A4	-0.721402	-0.744668	-0.70232	-0.72387	-0.662141	-0.687747	-0.695923	-0.723877	-0.705611	-0.656401	-0.68695	-0.726693	-0.639793	-0.725223	-0.705605	-0.705987	-0.73278	-0.77796	-0.677887	-0.667005	-0.790129	-0.713124	-0.609735	-0.664717	-0.72535	-0.709444	-0.694986	-0.70049	-0.604894	-0.720216	-0.617235	-0.694999	-0.688787	-0.666981	-0.680815	-0.697409	-0.657102	-0.614455	-0.662747	0	-0.63654	-0.634015	-0.722978	-0.632235	-0.725535	-0.679622	0	-0.69211	-0.661095
SLC38A6	-0.656941	-0.653612	-0.63361	-0.692614	0	0	-0.610222	-0.634299	-0.642169	-0.658306	-0.661125	-0.699455	0	-0.723975	-0.713311	-0.690044	-0.646232	-0.648439	-0.693143	-0.619819	-0.680361	-0.668824	-0.613283	-0.613608	-0.634497	-0.668001	-0.615433	-0.607842	-0.634318	-0.685037	0	-0.707028	0	-0.612192	-0.639969	-0.658963	-0.655417	-0.655959	-0.629802	-0.661431	-0.637903	-0.646647	-0.680279	0	-0.710868	-0.661278	0	-0.65381	-0.722317
SLC66A3	0.66651	0.648761	0.61193	0.608786	0.634533	0.633206	0.635859	0.623907	0.617753	0.652607	0.637651	0	0.701377	0	0	0.682251	0	0.619392	0.602179	0	0	0.617766	0.604762	0.614851	0.634412	0.673392	0.636803	0.612051	0.679591	0.602899	0.693673	0	0.612313	0.605081	0.651344	0.625719	0.624022	0	0.622664	0.61209	0.624214	0.618174	0	0.652607	0.615253	0	0.636255	0.613371	0.627957
SLC9A3R2	0.685222	0.654353	0.660712	0.644958	0.680375	0.673289	0.67466	0.655431	0.689323	0.707239	0.664596	0.630873	0.74478	0.632177	0.638376	0.667275	0.631909	0	0.658333	0.650652	0	0.666382	0.69965	0.672664	0.622667	0.652746	0.665955	0.64286	0.77896	0.637375	0.681657	0.639231	0.679431	0.66156	0.662128	0.63652	0.643797	0.669265	0.612041	0.664054	0.689094	0.666835	0	0.66781	0.612047	0.603577	0.692761	0.606983	0.640047
SLFN11	0	-0.617073	0	-0.689308	0	0	0	-0.637499	-0.655279	-0.614815	0	-0.610993	-0.628278	-0.636702	-0.602609	0	-0.629272	0	-0.604197	0	-0.620937	-0.65086	0	0	0	0	0	0	-0.608055	-0.641606	0	-0.639521	-0.608648	0	0	0	0	0	0	0	-0.630242	-0.617863	-0.641727	0	0	0	0	0	-0.644948
SLFN5	-0.635074	0	0	0	0	0	0	0	0	0	-0.614458	0	0	0	0	0	0	0	0	0	0	0	0	0	0	0	-0.606915	0	0	0	0	0	0	0	0	0	0	0	-0.618437	0	0	0	0	0	0	0	0	0	0
SMARCD3	0.660648	0.63816	0.64082	0.653811	0.710694	0.644736	0.65723	0	0.618313	0.67054	0.604544	0.603027	0.766359	0	0	0.603172	0	0	0	0.620014	0	0.634461	0.664258	0.659539	0.609327	0	0.608472	0.649054	0.67318	0	0.700375	0	0.643703	0	0	0	0	0	0	0.625564	0.649602	0.629869	0	0.609761	0	0	0.630807	0	0
SMC1A	0	0	0	0	0	0	0	0	0	0	0	0	0	0	0	0.603015	0	0	0	0	0	0	0	0	0	0	0	0	0	0	0	0	0	0	0	0	0	0	0	0	0	0	0	0	0	0	0	0	0
SMC5	-0.675488	-0.691002	-0.67265	-0.689	-0.657206	-0.61276	-0.622727	-0.629231	-0.629276	-0.657639	-0.611683	-0.666421	-0.611096	-0.666682	-0.656428	0	-0.644484	-0.6733	-0.640225	-0.638944	-0.645435	-0.617498	-0.650357	-0.663493	-0.619928	-0.639593	0	-0.622077	0	-0.613915	-0.697175	-0.664029	0	-0.613513	0	-0.624583	-0.634798	0	0	-0.644	-0.619934	0	-0.648298	0	-0.681686	-0.622861	0	0	-0.619112
SMCHD1	-0.610877	-0.690147	0	-0.654769	-0.6042	0	0	-0.625614	-0.635951	-0.608364	-0.603461	0	0	-0.610061	-0.621399	-0.615475	-0.610545	-0.616712	-0.646326	0	-0.602721	-0.632233	-0.611508	-0.612573	-0.659813	-0.62041	-0.632679	0	0	-0.610902	0	-0.617069	0	0	-0.617553	0	0	0	-0.624103	0	0	0	0	0	-0.656803	0	-0.611904	0	-0.69602
SMCR8	-0.645623	-0.627148	-0.675832	-0.702782	-0.625458	-0.690442	-0.709306	-0.669678	-0.697151	-0.66066	-0.711984	-0.630032	-0.648863	-0.681042	-0.675328	-0.660093	-0.703745	-0.678976	-0.651758	-0.632611	-0.731894	-0.678045	-0.669129	-0.602819	-0.715575	-0.695346	-0.6645	-0.738016	-0.62445	-0.698401	0	-0.614731	-0.679531	-0.660297	-0.699077	-0.654806	-0.645157	-0.647166	-0.687808	-0.605969	-0.661241	-0.643754	-0.620694	-0.618826	-0.687783	-0.618322	-0.649832	-0.67594	-0.606543
SMG7	0.626568	0.607768	0.655336	0	0.653563	0	0	0	0	0	0.60595	0.62912	0.672306	0	0	0	0	0	0	0.602499	0.636746	0	0.666458	0	0.610899	0	0	0	0.621753	0	0.677708	0	0.609056	0.604082	0	0	0	0.637416	0	0	0	0.666101	0.610357	0	0	0	0	0	0
SMYD4	-0.663484	-0.677717	-0.684362	-0.684381	-0.629488	-0.739841	-0.692173	-0.676008	-0.6596	-0.640763	-0.662119	-0.652032	-0.658612	-0.631063	-0.702402	0	-0.630987	-0.620815	-0.684285	-0.740577	-0.659708	-0.604401	-0.671219	-0.732067	-0.649333	0	-0.64698	-0.625509	-0.606844	-0.617059	-0.683386	-0.628104	-0.612519	-0.656552	-0.620382	-0.62461	-0.626612	-0.680146	-0.668438	-0.604816	0	-0.637542	-0.631867	0	-0.625401	-0.611454	-0.622901	0	0
SNHG5	0.658683	0.627012	0.632095	0	0.637867	0.647108	0.651202	0.632076	0.645035	0.666725	0.633517	0.609884	0.687662	0	0	0.612064	0.611898	0	0.624372	0.622371	0	0.63318	0	0.609551	0	0.63163	0.662631	0.61524	0.661553	0.627395	0	0.619564	0.646005	0.606994	0.617893	0.608766	0.612918	0	0.644506	0	0	0	0	0.665513	0	0.608205	0	0.639984	0
SNRNP25	0.662441	0.639413	0.62229	0	0.667791	0	0	0.606602	0.602144	0.633915	0.645165	0.630977	0.665789	0.611678	0.60604	0.608496	0	0.64607	0.642123	0.608217	0.621735	0	0.608955	0	0	0.6153	0.617711	0	0.652543	0	0	0.626607	0.651561	0	0	0	0	0	0	0	0	0.615466	0.650598	0.637308	0	0.619834	0.608789	0	0
SNX1	0.683723	0.699539	0.700967	0.693429	0.702045	0.663438	0.68799	0.69693	0.680707	0.706643	0.665676	0.684761	0.759943	0.678073	0.63872	0.678137	0.698378	0.638554	0.655396	0.649167	0.661671	0.691293	0.690164	0.707223	0.662653	0.695247	0.660893	0.680375	0.736915	0.648777	0.686937	0.645301	0.716846	0.648802	0.660791	0.651921	0.605546	0.637272	0.645422	0.635155	0.660932	0.619652	0.632254	0.676147	0.64379	0.663769	0.691682	0.629875	0
SNX19	-0.68338	-0.650916	-0.645897	-0.695528	-0.688335	-0.696051	-0.700285	-0.667999	-0.722101	-0.671532	-0.679726	-0.624941	-0.667151	-0.636568	-0.678598	-0.705215	-0.66497	-0.722968	-0.721176	-0.656956	-0.719193	-0.641638	-0.623948	-0.67048	-0.686167	-0.686326	-0.646975	-0.644035	-0.635299	-0.712816	-0.608083	-0.656738	-0.652153	-0.675014	-0.673841	-0.654538	-0.659875	0	-0.664945	-0.622169	-0.704762	-0.629515	-0.621506	-0.639858	-0.680396	-0.623138	-0.606195	-0.691077	-0.655826
SNX6	0	0	0	0	-0.627975	0	0	0	0	0	0	0	0	0	0	0	0	0	0	0	0	0	0	0	0	0	0	0	0	0	0	0	0	0	0	0	0	0	0	0	0	0	0	0	0	0	0	0	0
SORD	-0.633843	0	0	-0.621784	-0.634927	0	0	-0.606008	0	-0.626178	0	0	-0.645724	-0.610089	-0.606154	-0.627919	0	-0.641566	-0.637	0	-0.617633	-0.610357	0	-0.614783	0	-0.630731	0	0	-0.641706	0	0	-0.604688	0	0	0	-0.62026	-0.657929	-0.625011	-0.651265	-0.626446	-0.674886	-0.604828	0	-0.62783	-0.607557	0	-0.616256	0	-0.644531
SORL1	-0.696925	-0.715863	-0.729994	-0.693603	-0.701325	-0.685632	-0.675646	-0.692672	-0.717655	-0.675837	-0.64933	-0.686682	-0.769434	-0.673248	-0.636698	-0.625334	-0.685498	-0.686518	-0.672681	-0.652927	-0.704972	-0.691855	-0.715838	-0.694419	-0.694247	-0.679262	-0.649119	-0.687149	-0.715487	-0.66237	-0.69014	-0.616681	-0.753556	-0.629613	-0.681194	-0.66837	-0.613812	-0.691964	-0.644063	-0.637418	-0.695229	-0.735663	-0.621451	-0.694381	-0.613136	-0.616573	-0.679191	-0.632419	-0.653277
SORT1	-0.654311	0	-0.648808	0	-0.629384	0	0	0	0	0	0	0	0	-0.611127	0	0	-0.616318	0	0	0	0	0	-0.629289	0	0	0	0	0	0	0	0	0	0	0	0	0	0	0	0	0	0	0	0	-0.625533	0	0	-0.646022	-0.607129	0
SOX17	-0.69604	-0.698623	-0.667968	-0.691238	-0.679357	-0.669626	-0.649148	-0.66196	-0.627242	-0.683566	-0.648294	-0.720023	0	-0.679415	-0.668707	-0.703891	-0.661565	-0.712073	-0.704605	-0.638643	-0.672763	-0.611446	0	-0.627721	-0.644748	-0.660487	-0.639863	0	-0.618914	-0.647337	-0.638753	-0.686736	-0.620795	-0.643001	-0.645175	-0.612084	-0.628218	-0.614705	-0.678509	-0.630374	0	-0.622593	-0.653058	-0.61135	-0.68423	-0.674817	0	-0.665327	-0.669383
SPARC	0.740328	0.713325	0.722483	0.703548	0.753402	0.700327	0.710672	0.692464	0.724014	0.737815	0.694587	0.694585	0.807014	0.677017	0.656098	0.689102	0.678362	0.641608	0.69645	0.694527	0.653668	0.723938	0.731106	0.730921	0.690888	0.683171	0.702342	0.702164	0.738083	0.694619	0.731903	0.675792	0.723453	0.666092	0.675594	0.681564	0.657118	0.652698	0.686902	0.689026	0.698191	0.703261	0.660926	0.687113	0.62331	0.654899	0.701443	0.663636	0.67502
SPART	0	0	0	0	0.63758	0	0.602504	0	0	0.60591	0	0	0	0	0	0	0	0	0	0	0	0.625055	0.623626	0	0	0	0	0	0	0	0	0	0	0	0.617581	0	0	0	0.643441	0	0	0	0	0	0	0	0	0	0
SPECC1L	0	0	0	0	0	0	0	0	0	0	0	0	0	0	0	0	0	0	0	-0.625692	0	0	0	0	0	0	0	0	0	0	-0.653347	0	0	0	0	0	0	0	0	0	0	0	0	0	0	0	0	0	0
SPG21	0	0	0	0	0	0	0	0	0	0	0	0	0	0	0	0	0	0	0	0	0	0	0	0	0	0	0	0	0	0	0	0	0	0	0	0	0	0	0	0	0	0	0	0	0	0	0	0	0
SPINT1	0	0	0	0	0	-0.618427	0	0	0	0	0	0	0	0	0	0	0	0	0	0	0	0	0	-0.613275	0	0	0	0	0	0	0	0	0	0	0	0	0	0	0	0	0	0	0	0	0	0	0	0	0
SPNS1	0.648428	0	0.60254	0	0	0	0	0	0	0	0	0	0.629359	0	0	0	0	0	0	0	0	0	0.622317	0.620583	0	0	0	0	0.622521	0	0.624301	0	0	0	0	0	0	0	0	0	0	0	0	0.602693	0	0	0	0	0
SPTBN2	0	0	0	0	0	0	0	0	-0.643132	0	0	0	0	0	0	0	0	0	0	0	0	0	0	0	0	0	0	0	0	0	0	0	0	0	0	0	0	0	0	0	0	0	0	0	0	0	0	0	0
SRM	0.642543	0.644488	0	0	0.62788	0.61362	0.60559	0	0	0.602376	0.615271	0	0.654393	0	0	0.678794	0	0	0	0	0	0	0	0.621586	0	0.611585	0.620297	0	0.654195	0	0.666453	0	0	0	0	0	0	0	0	0	0	0.60316	0	0	0	0	0.604806	0	0
SRP19	0.683754	0.657188	0.704612	0.68679	0.697468	0.708534	0.718293	0.655849	0.715276	0.696275	0.69868	0.622418	0.75206	0.652794	0.661436	0.642135	0.667611	0	0.65458	0.684817	0.636471	0.70192	0.718631	0.657724	0.678435	0.657552	0.670825	0.698571	0.711877	0.659281	0.6829	0.629264	0.668555	0.635209	0.677791	0.644999	0.616214	0.686535	0.670417	0.626241	0.645937	0.703808	0	0.665206	0	0.614664	0.715365	0.649266	0.646524
SRP68	0	0	0.631676	0.625765	0.622851	0.64031	0.63415	0	0	0	0	0	0	0	0	0	0.624139	0.648306	0	0	0.636803	0	0.626224	0	0.625561	0	0	0.655416	0	0.617718	0	0	0	0	0.607617	0	0.646642	0	0.614969	0.639857	0.613828	0	0	0.61041	0	0	0	0	0
SSR2	-0.687919	-0.751666	-0.661224	-0.707025	-0.610346	-0.692772	-0.654948	-0.752942	-0.742802	-0.676293	-0.689845	-0.687266	-0.684061	-0.683557	-0.699341	-0.66021	-0.681465	-0.721438	-0.651709	-0.659812	-0.733516	-0.693805	-0.637118	-0.65484	-0.726572	-0.724142	-0.715277	-0.691388	-0.700329	-0.700973	-0.637494	-0.693308	-0.690068	-0.637494	-0.732362	-0.677945	-0.638942	-0.668213	-0.615014	0	-0.658915	-0.692963	-0.640338	-0.668436	-0.70795	-0.645593	-0.628055	-0.670388	-0.684092
SSR4	0.667089	0.661859	0.705118	0.677969	0.664474	0.631591	0.690513	0.661234	0.657688	0.660698	0.677165	0.670355	0.667969	0.666808	0.640067	0.685679	0.691904	0.682433	0.657848	0.636318	0.683492	0.696336	0.688383	0.635188	0.673205	0.688473	0.671865	0.703351	0.64228	0.650724	0.67992	0.64346	0.665966	0.692956	0.667203	0.69566	0.674251	0.648894	0.662095	0.682535	0.631904	0.605131	0.640762	0.632274	0.685086	0.638575	0.631075	0.656126	0.619882
SSU72	0	0	0	0	0	0	0.62627	0	0	0.615805	0	0	0	0	0	0	0	0	0	0.649638	0.626442	0	0.604817	0	0	0	0	0	0	0	0.632513	0	0	0	0	0	0	0	0	0	0	0	0	0	0	0	0	0	0
STAG2	0	0	0	0	-0.631606	0	0	0	0	0	0	0	-0.608031	0	0	0	0	0	0	0	0	0	0	0	-0.659121	0	0	-0.613196	0	0	0	0	-0.605818	0	0	0	0	0	0	0	0	0	0	0	0	0	0	0	0
STAMBP	0.717331	0.691085	0.716094	0.678443	0.73755	0.714856	0.725131	0.700301	0.725527	0.734909	0.696959	0.678705	0.78964	0.661579	0.653912	0.670725	0.662708	0.633847	0.688112	0.668749	0.632373	0.695077	0.725042	0.710047	0.694554	0.692896	0.704919	0.694548	0.746511	0.660023	0.728984	0.661579	0.710277	0.66642	0.666637	0.657293	0.669826	0.66737	0.688151	0.66459	0.693189	0.684738	0.609105	0.692111	0.622436	0.643688	0.728059	0.648229	0.674565
STARD3NL	0.694813	0.677154	0.687632	0.660216	0.705903	0.743962	0.744326	0.708588	0.724856	0.699468	0.692153	0.651544	0.745455	0.670515	0.665248	0.668698	0.677039	0.626965	0.667709	0.694428	0.647889	0.687217	0.690553	0.683174	0.680298	0.674431	0.69598	0.675974	0.76187	0.691426	0.660184	0.679552	0.710424	0.689398	0.673851	0.657467	0.652908	0.672639	0.670585	0.658284	0.676108	0.649285	0.605225	0.719588	0.643501	0.654311	0.710303	0.676701	0.632099
STAU2	-0.626116	-0.638564	-0.668206	-0.706737	-0.641383	-0.684028	-0.657511	-0.654169	-0.658659	-0.627411	-0.691285	-0.656297	-0.605345	-0.694729	-0.695647	-0.669806	-0.664322	-0.685214	-0.668684	-0.663344	-0.715844	-0.649909	-0.709428	-0.631454	-0.658984	-0.693593	-0.632219	-0.7071	-0.624968	-0.645197	0	-0.647524	-0.61377	-0.662728	-0.638277	-0.645968	-0.617067	-0.746078	-0.677185	-0.630197	-0.66973	-0.616078	-0.661937	-0.643437	-0.711258	-0.64975	-0.652307	-0.603164	-0.653289
STEAP2	-0.639772	-0.649548	-0.653432	-0.621648	0	-0.61485	0	-0.653279	-0.656302	0	0	-0.653921	0	-0.608773	-0.685324	0	-0.607242	-0.634217	0	-0.652524	-0.651716	0	0	-0.619658	0	0	0	0	0	-0.613466	-0.616872	0	0	0	-0.619256	-0.613141	0	-0.660842	0	0	0	-0.637891	-0.702517	0	-0.616878	0	0	0	-0.627936
STIM1	0.611274	0.632772	0.657841	0.612887	0.62811	0.619532	0.619602	0	0.632765	0.64529	0	0.65531	0.635769	0.644149	0.615591	0	0.602569	0.663504	0.634761	0.625452	0.617798	0.641904	0.648651	0	0	0	0	0.610005	0	0.633837	0.608538	0	0.637414	0	0.616318	0	0	0.626401	0.60496	0.612256	0	0.633314	0	0.626534	0	0	0	0	0.664486
STK24	0.643293	0.650085	0.637254	0.607605	0.636023	0.630385	0.615322	0.608402	0	0.679001	0.621062	0.639267	0	0	0.625436	0.643057	0.629084	0.644952	0.62346	0.659203	0	0	0.637407	0.626616	0	0	0.617248	0.609506	0.666654	0.604391	0.670525	0.619008	0.620513	0.623778	0.630564	0	0.62015	0	0.625086	0.631942	0.615232	0	0.61705	0.614735	0.610303	0.615086	0	0	0
STN1	-0.618259	-0.62477	-0.644228	-0.622952	0	0	0	-0.607959	0	0	-0.606652	0	0	-0.605434	-0.610051	0	-0.604732	-0.695732	0	-0.604562	-0.66438	0	0	0	0	0	0	-0.62331	0	-0.611939	0	0	0	0	0	-0.626677	-0.657659	0	0	0	-0.621938	0	-0.639872	0	-0.604853	-0.608144	0	0	0
STON2	-0.734518	-0.717931	-0.702881	-0.719244	-0.69121	-0.72624	-0.744964	-0.760205	-0.712242	-0.742145	-0.707689	-0.722935	-0.661888	-0.764357	-0.691969	-0.711783	-0.729697	-0.753452	-0.690369	-0.673237	-0.761908	-0.72712	-0.696427	-0.664152	-0.688863	-0.759408	-0.730692	-0.73388	-0.679763	-0.72529	-0.664158	-0.741832	-0.715813	-0.71075	-0.701803	-0.67162	-0.675675	-0.667098	-0.695713	-0.662934	-0.685445	-0.640269	-0.691185	-0.717739	-0.760588	-0.728466	-0.682493	-0.690286	-0.646851
STRA6	0.670177	0.666013	0.613826	0.641973	0.700058	0.690327	0.6185	0.62466	0.607743	0.62084	0.655983	0.655713	0.638242	0.663386	0.620802	0.684945	0.640136	0.704771	0.613367	0.613646	0.616039	0.665752	0.617837	0	0.655294	0.660841	0.672307	0.676847	0	0.685985	0	0.649523	0.667907	0.660797	0.64886	0.648866	0.648445	0.652067	0.658335	0.657889	0.670324	0	0.6163	0.71702	0.638478	0.65523	0	0.654867	0
STRAP	-0.689488	-0.690744	-0.64645	-0.642923	-0.686783	-0.629683	-0.639817	-0.66985	-0.650915	-0.690686	-0.679564	-0.70314	-0.60759	-0.659257	-0.665871	-0.713309	-0.669257	-0.712396	-0.716019	-0.677316	-0.710209	-0.630684	-0.624715	-0.657535	-0.638216	-0.624817	-0.614229	-0.624606	-0.657828	-0.650813	-0.651253	-0.69179	-0.660086	-0.616711	-0.6683	-0.631615	-0.628771	-0.668709	-0.664684	-0.637987	-0.620716	-0.655628	-0.656629	-0.665896	-0.652662	-0.676247	0	-0.667573	-0.672778
STT3B	-0.608335	-0.60352	0	-0.622325	-0.614884	0	0	0	0	-0.618072	0	0	-0.602028	0	0	-0.659917	0	0	0	0	0	0	0	0	0	0	-0.610783	-0.613143	-0.645212	0	0	0	0	0	0	0	0	-0.603335	0	0	0	0	0	0	0	0	-0.603769	0	0
SULT1A1	-0.619331	-0.664581	-0.645004	-0.682258	-0.602458	0	-0.622889	-0.667158	0	-0.631664	0	-0.623997	0	-0.629381	-0.691084	0	-0.637856	-0.628061	-0.644622	-0.703325	-0.709334	-0.612386	0	-0.677712	-0.628609	0	0	-0.617769	0	-0.613056	-0.606271	-0.696817	0	-0.647281	0	-0.642938	-0.643263	-0.635114	-0.624503	-0.63542	-0.63725	0	-0.606756	0	-0.665933	-0.65985	0	0	-0.609746
SUMO1	0	-0.628944	0	-0.688583	-0.626737	-0.663667	-0.663865	-0.620449	0	-0.664905	0	-0.613426	-0.627739	0	0	0	0	0	0	-0.694887	-0.61054	0	0	-0.62675	-0.61876	0	0	-0.618332	-0.644778	0	0	0	0	0	0	0	-0.631935	0	0	0	0	0	0	0	-0.602874	0	0	0	0
SVIL	0	0	0	0	0	0	0	0	-0.60268	0	-0.60766	-0.608611	-0.602565	0	0	0	0	0	0	0	0	0	-0.611365	0	0	-0.620234	0	0	0	0	0	0	0	0	0	-0.611256	0	0	0	0	-0.624845	0	-0.62195	0	0	0	0	0	-0.649834
SYDE2	0	0	0	0	0	0	0	0	0	0	0	0	0	0	0	0	0	0	0	0	0	0	0	0	0	0	0	0	0	0	0	0	0	-0.60957	0	0	0	-0.641046	0	0	0	0	0	0	0	0	0	0	0
SYMPK	0.679772	0.637101	0.6361	0.637898	0.661578	0.640009	0.630398	0.658663	0.635583	0.647885	0.606228	0.641579	0.652713	0.620373	0.618051	0.66182	0.618013	0.615545	0	0.65375	0.648395	0.65307	0	0.633982	0.621023	0.644084	0.660723	0.631827	0.684702	0.670844	0	0.672885	0.61772	0	0.614665	0.648006	0.60279	0.607918	0	0.639327	0	0.649243	0.651067	0.642069	0	0.652904	0.613421	0.664498	0
SYNE1	0	0	0	0	0	0	0	0	0	0	0	0	-0.604958	0	0	0	0	0	0	0	0	0	0	0	0	0	0	0	0	0	0	0	0	0	0	-0.627907	0	0	0	0	-0.668544	0	-0.622985	0	0	0	0	0	0
SYVN1	0.663795	0.621147	0	0	0.705581	0.624802	0.645854	0.603781	0.629757	0.670721	0.61528	0.608046	0.692526	0.628915	0	0.682749	0	0.626696	0	0.618318	0	0.612404	0.609164	0.608915	0	0.632321	0.617704	0.608488	0.621945	0	0.683788	0.635153	0	0	0.635529	0	0	0	0	0	0.612251	0	0	0.627104	0	0.616441	0	0	0
TADA3	0.668942	0.64643	0.614518	0.640486	0.674905	0.643363	0.643579	0.636768	0.611099	0.659842	0.659006	0.661281	0.66921	0.63437	0.620238	0.718839	0.632355	0.61337	0.603083	0.60849	0	0.681767	0.615901	0.650359	0.62034	0.651041	0.670938	0.641226	0.675409	0.661666	0.632955	0.645684	0.632897	0.641902	0.65372	0.659797	0.655467	0	0.643873	0.647833	0.612655	0.610793	0.612942	0.611922	0	0.638733	0.604186	0.64319	0.615506
TAF10	0.693063	0.670358	0.676742	0.645332	0.728147	0.666404	0.679019	0.667456	0.691456	0.685493	0.677367	0.651532	0.744289	0.655613	0.648821	0.650645	0.649918	0.614949	0.661359	0.659693	0.611307	0.674912	0.678547	0.664561	0.659172	0.674963	0.668566	0.638113	0.722298	0.639637	0.68703	0.632207	0.665907	0.661072	0.660792	0.61551	0.634994	0.677603	0.65604	0.620414	0.630536	0.678834	0	0.68791	0.620478	0.616218	0.6871	0.629075	0.657252
TAF11	0.675616	0.634923	0.627123	0	0.664544	0.661603	0.640925	0.631026	0.657617	0.662898	0.662146	0	0.691792	0	0	0.668071	0	0.629865	0.609289	0	0.611228	0.620406	0.637475	0.639178	0	0.678034	0.68334	0.622243	0.640759	0	0.678231	0.604888	0.607567	0.633303	0.626243	0.611904	0	0	0.655142	0	0.611235	0.637137	0	0.644242	0.607822	0	0.612255	0.605928	0
TALDO1	0.688467	0.649059	0.673422	0.665768	0.712134	0.678141	0.689608	0.666732	0.699583	0.684091	0.693288	0.620364	0.698518	0.615901	0.631106	0.701318	0.66589	0.654353	0.660564	0.640814	0.673562	0.675042	0.683715	0.643619	0.655609	0.713499	0.6633	0.685093	0.702593	0.641119	0.680711	0.615009	0.6811	0.667605	0.669914	0.661961	0	0.612821	0.699755	0	0.615831	0.674366	0	0.663791	0.629939	0	0.634492	0.642299	0.607253
TANC1	-0.690647	-0.697234	-0.704421	-0.708069	-0.664036	-0.7225	-0.729839	-0.718616	-0.692235	-0.712686	-0.641271	-0.70602	-0.729648	-0.652909	-0.701743	-0.647386	-0.671	-0.704906	-0.661454	-0.709552	-0.71986	-0.719477	-0.664623	-0.727933	-0.695653	-0.686202	-0.704396	-0.76555	-0.659553	-0.703363	-0.697247	-0.669399	-0.689225	-0.670981	-0.647533	-0.766379	-0.730114	-0.688906	-0.677064	-0.731517	-0.680399	-0.665981	-0.728143	-0.629263	-0.674616	-0.646277	-0.635117	-0.671006	-0.620833
TAS2R31	-0.677983	-0.658305	-0.631089	-0.641355	0	0	0	-0.632409	-0.612252	0	0	-0.677107	0	-0.683512	-0.667729	0	-0.640992	-0.674833	-0.61229	-0.624386	-0.619203	-0.638327	0	-0.661391	-0.624004	-0.625127	-0.628608	-0.615989	0	-0.640035	0	-0.655684	0	-0.668367	0	-0.645035	-0.667889	-0.622487	0	-0.621294	0	0	-0.717946	0	-0.663438	-0.646865	0	0	0
TAX1BP1	-0.603683	0	-0.613579	0	0	0	-0.622035	0	-0.60286	-0.605857	0	0	0	0	0	0	0	-0.61877	0	0	0	0	0	0	0	0	0	0	0	0	0	0	0	0	0	0	0	0	0	0	0	0	0	0	0	0	0	0	0
TBC1D22A	0.690256	0.643979	0.671193	0.641785	0.68641	0.697998	0.683903	0.643278	0.69347	0.656173	0.689675	0.631656	0.702475	0.644069	0.651785	0.629253	0.670281	0	0.669464	0.654842	0.605924	0.685976	0.71671	0.656218	0.666926	0.648278	0.663055	0.652532	0.681008	0.661964	0.656186	0.620599	0.682864	0.637697	0.652474	0.633348	0.621096	0.664624	0.653501	0.62764	0.619393	0.638845	0	0.688508	0	0	0.677634	0.652538	0.615662
TBC1D32	-0.731587	-0.722608	-0.70166	-0.729259	-0.67142	-0.686776	-0.685934	-0.684818	-0.661172	-0.663302	-0.645338	-0.702946	0	-0.707271	-0.697559	-0.706551	-0.715721	-0.723858	-0.65894	-0.696511	-0.729827	-0.673811	-0.618573	-0.64213	-0.708037	-0.655196	-0.658168	-0.673856	-0.623687	-0.718374	-0.657824	-0.699536	-0.647149	-0.655388	-0.681782	-0.648877	-0.705397	-0.630677	-0.647181	-0.710925	-0.620346	-0.617955	-0.731434	-0.619511	-0.68895	-0.702431	0	-0.675373	0
TBL1XR1	0	0	0	0	0	-0.612678	0	0	0	0	0	0	0	0	0	0	0	0	0	0	0	0	0	0	0	0	0	0	0	0	0	0	0	0	0	0	0	0	0	0	0	0	0	0	0	0	0	0	0
TBX2	0.696217	0.686217	0.706472	0.698672	0.700362	0.689476	0.705324	0.675643	0.742052	0.714437	0.678271	0.661049	0.782262	0.65535	0.659215	0.672996	0.671657	0.653417	0.681281	0.676447	0.682882	0.721395	0.722869	0.676804	0.682161	0.690311	0.670369	0.707926	0.689329	0.701089	0.694189	0.650286	0.701255	0.632257	0.672193	0.693079	0.637818	0.653743	0.68195	0.649387	0.7066	0.704788	0.617812	0.67586	0.657563	0.604878	0.661893	0.656294	0.683366
TCEA1	0	0	0	0	0	0	-0.624574	0	0	0	0	0	0	0	0	0	0	0	0	0	0	0	0	0	0	0	0	0	0	0	0	0	0	0	0	0	0	0	0	0	0	0	0	0	0	0	0	0	0
TCEA2	0	0	0.626824	0.603464	0.617073	0	0	0	0	0	0	0	0.613164	0	0	0.612194	0	0	0	0	0	0.605518	0.680947	0	0	0	0	0	0	0	0	0	0	0	0	0	0	0	0	0	0.604688	0	0.605511	0	0	0	0	0	0
TEAD3	0.674378	0.664391	0.627333	0.649328	0.715734	0.611492	0.629042	0	0.603488	0.688975	0	0	0.720964	0	0	0.614094	0	0	0.614604	0.615779	0	0.614974	0.653001	0.654124	0	0	0.602468	0.607028	0.672184	0	0.714102	0	0.610873	0	0.638652	0	0	0	0	0.625401	0	0.603578	0	0.617257	0	0	0.611218	0	0
TECPR2	0	0	-0.629981	0	0	0	0	0	0	0	0	0	0	0	-0.60348	0	0	-0.603894	-0.615991	0	-0.631703	0	0	0	0	0	0	0	0	0	0	0	0	0	0	0	0	0	0	0	0	0	0	-0.629899	0	0	0	0	0
TELO2	0	0	0	0	0	0	0	0	0	0	0	0	0	0	0	0	0	0	0	0	0	0	0	0	0	0	0	0	0	0	0	0	0	0	0	0	0	0	0	0	0	0	0	0	0	0	0	0	0
TEP1	0	0	0	-0.607215	0	0	0	0	-0.607967	-0.626689	0	0	0	0	-0.613726	0	0	0	-0.614121	0	0	-0.623992	-0.60263	0	0	-0.636177	-0.635463	0	0	-0.632823	0	-0.648548	0	0	-0.619101	0	0	0	-0.603753	-0.638588	-0.649154	-0.680635	0	0	0	-0.606813	0	-0.613477	-0.646201
TET1	-0.688846	-0.658383	-0.668535	-0.652286	-0.651693	0	-0.631886	-0.652503	-0.651974	-0.614892	-0.603783	-0.64344	0	-0.619254	-0.637332	-0.683553	-0.696594	-0.65691	-0.630356	0	-0.68032	-0.625873	0	-0.610319	-0.667814	-0.629705	-0.622857	0	-0.616499	-0.637575	0	-0.647351	-0.606952	-0.666641	-0.645029	-0.633646	-0.643799	0	0	-0.610051	0	0	-0.68384	0	-0.661756	-0.654244	0	-0.645138	0
TGFB1I1	0.713818	0.714449	0.710278	0.701605	0.757983	0.715164	0.716567	0.702096	0.71503	0.750719	0.727708	0.662794	0.752754	0.655105	0.670284	0.707638	0.693403	0.631431	0.702274	0.693098	0.638038	0.688014	0.712268	0.69885	0.68235	0.681579	0.703205	0.683288	0.770401	0.674723	0.712115	0.672739	0.710106	0.689468	0.679602	0.616584	0.637043	0.67633	0.66832	0.67471	0.683741	0.667261	0.630391	0.734794	0.649346	0.681929	0.739724	0.669391	0.651253
TIMELESS	-0.630197	-0.624942	-0.625433	-0.608393	-0.631134	0	0	-0.604172	-0.631906	0	-0.612934	-0.647371	-0.602131	-0.614923	0	0	0	0	-0.63753	0	0	-0.604127	-0.625446	0	-0.62028	0	-0.607207	0	-0.621326	0	0	-0.610887	-0.609165	0	0	0	0	0	0	0	0	-0.645731	-0.643053	0	0	-0.611391	0	-0.609414	-0.613565
TIMM23B	-0.697428	-0.703034	-0.705228	-0.698365	-0.607594	-0.650084	-0.674779	-0.69936	-0.676119	-0.657642	-0.661558	-0.710315	-0.61378	-0.713462	-0.728195	-0.679965	-0.716715	-0.737042	-0.692364	-0.714174	-0.75666	-0.715637	0	-0.672356	-0.686942	-0.67881	-0.671865	-0.651168	-0.619986	-0.718635	0	-0.702849	-0.675609	-0.692804	-0.667094	-0.713258	-0.699367	-0.648668	-0.697377	-0.626071	-0.632608	-0.613104	-0.723182	-0.614979	-0.730096	-0.689525	-0.610107	-0.677854	-0.671316
TIMP3	0.69247	0.648424	0.670676	0.641465	0.719589	0.678419	0.687667	0.659751	0.69872	0.752015	0.690933	0.658658	0.752327	0.633665	0.616138	0.674535	0.618313	0	0.68083	0.668818	0	0.663501	0.694759	0.688337	0.632983	0.65197	0.666454	0.654712	0.754528	0.636369	0.683101	0.650669	0.684434	0.63318	0.634998	0.619691	0.621483	0.638755	0.682973	0.658195	0.663469	0.674765	0.610946	0.652537	0	0.624806	0.672972	0.643391	0.659572
TIPIN	0	0	-0.617649	-0.624147	0	0	0	-0.618873	0	0	0	0	0	0	0	0	0	0	0	-0.651586	-0.63099	0	0	0	0	0	0	0	0	0	0	0	0	-0.602484	0	0	-0.614868	0	0	0	0	0	0	0	-0.605271	0	0	0	0
TMCO4	0	0	0	0	0	0	0	0	0	0	0	0	0	-0.610998	0	0	0	0	0	0	0	0	0	0	0	0	0	0	0	0	0	0	0	0	0	-0.622585	0	-0.637737	0	0	0	0	0	0	0	0	0	0	0
TMED10	0.699943	0.67899	0.692544	0.673562	0.738953	0.695867	0.703432	0.676017	0.702558	0.721546	0.689724	0.656287	0.786401	0.646517	0.641804	0.666271	0.647838	0.618115	0.674863	0.668808	0.620092	0.68443	0.713108	0.704082	0.659223	0.680935	0.687754	0.677574	0.744559	0.646945	0.725379	0.647187	0.692435	0.658081	0.659995	0.646875	0.636038	0.663854	0.665978	0.650466	0.677344	0.683844	0	0.692658	0.608643	0.632243	0.711538	0.634992	0.647391
TMED9	0.728315	0.706982	0.704297	0.714316	0.706918	0.740241	0.741472	0.722167	0.712626	0.719482	0.733997	0.669691	0.727065	0.661408	0.710426	0.713997	0.692154	0.658456	0.70989	0.678409	0.67336	0.684501	0.701089	0.703379	0.695209	0.680228	0.737888	0.694163	0.738678	0.688455	0.710892	0.677473	0.695222	0.732192	0.688634	0.644227	0.684839	0.640006	0.71209	0.659629	0.677907	0.67042	0.657429	0.669833	0.65438	0.694348	0.730496	0.673691	0.63535
TMEM101	0.688584	0.685421	0.697232	0.672831	0.711774	0.681033	0.688457	0.664049	0.682238	0.718707	0.705077	0.655542	0.746029	0.636943	0.669667	0.690784	0.662773	0.611457	0.689101	0.69016	0.606584	0.665407	0.716302	0.693782	0.647001	0.686365	0.682366	0.64401	0.741596	0.6507	0.747228	0.665522	0.679298	0.646752	0.672263	0.62656	0.640629	0.669272	0.651363	0.657932	0.639705	0.679445	0.614621	0.710045	0.632606	0.647804	0.685057	0.674591	0.649813
TMEM132C	0	0	0	0	0.635382	0.633992	0.628724	0.607773	0.631415	0.620554	0	0	0.678629	0	0	0	0	0	0	0	0	0	0	0.612371	0	0	0	0	0.6937	0	0.602499	0	0	0	0	0	0	0	0	0	0.613558	0	0	0	0	0	0.619642	0	0
TMEM138	0.648999	0.644566	0.652214	0.603203	0.674563	0.6251	0.637824	0.641881	0.631408	0.647239	0.66284	0.614902	0.717967	0	0.654688	0.620597	0	0	0.630132	0.659276	0	0.616247	0.653387	0.660684	0.617675	0.614952	0.629469	0.612101	0.727624	0	0.685259	0	0.643239	0.628952	0.609448	0	0.616731	0.651231	0.634833	0	0.613664	0.690132	0	0.649394	0	0	0.684245	0	0.63975
TMEM154	0.683572	0.659469	0.683374	0.661816	0.706636	0.664852	0.675095	0.648371	0.670018	0.691838	0.657894	0.641659	0.746761	0.64043	0.635085	0.646547	0.640519	0.619395	0.648301	0.626817	0	0.654564	0.698025	0.690665	0.62909	0.670669	0.662428	0.639779	0.716458	0.619975	0.690824	0.623254	0.659316	0.622941	0.639607	0.610197	0.630104	0.646196	0.629466	0.646164	0.664597	0.651075	0.614643	0.662511	0	0.625378	0.668379	0.611537	0.613744
TMEM219	0.664944	0.623868	0.642343	0.635168	0.657846	0.692328	0.633606	0	0.628568	0	0.628077	0.612396	0.67076	0.642183	0.630557	0	0.630341	0.630679	0.604462	0.639375	0	0.641373	0.652425	0.612184	0.612012	0	0.625704	0	0.628089	0.665843	0	0.634307	0.604315	0.603754	0.60656	0.603492	0.65034	0.626495	0	0.651826	0.638899	0	0	0.659108	0	0.621451	0	0.613052	0
TMEM222	0.692237	0.659371	0.661106	0.631806	0.678193	0.681343	0.677045	0.655985	0.660838	0.696414	0.666202	0.634055	0.729261	0.638586	0.62037	0.64997	0.622909	0.602653	0.64585	0.6196	0	0.664927	0.631309	0.659078	0.641029	0.683155	0.68996	0.620313	0.704368	0.640646	0.683244	0.63171	0.665105	0.644938	0.629733	0.623323	0.627188	0.61021	0.628636	0.6128	0.641022	0.622035	0	0.660551	0.609675	0.616422	0.662643	0.655105	0
TMEM37	-0.62562	-0.622463	0	0	0	0	0	0	0	0	0	0	0	0	-0.647707	0	-0.616825	-0.665801	0	0	-0.641419	0	0	-0.615983	0	0	0	0	0	-0.618107	0	0	0	0	0	-0.651904	0	0	0	0	0	0	-0.633599	0	-0.60324	0	0	0	0
TNFRSF10A	-0.627762	0	0	0	0	0	0	0	-0.611055	0	-0.603652	0	0	0	-0.613721	0	0	-0.602141	-0.642875	0	-0.625212	0	0	0	0	0	0	0	0	0	0	0	0	0	-0.602721	-0.617496	0	-0.616163	0	0	0	-0.629478	0	0	0	0	0	0	0
TNFRSF10B	0	0	0	-0.605261	0	0	0	0	0	0	0	0	0	0	-0.637943	0	0	0	-0.624896	0	0	0	0	0	0	0	0	0	0	-0.615011	0	0	0	0	0	0	0	0	0	0	0	0	0	0	0	0	0	0	0
TNFRSF10D	0	0	0	0	0	0	0	0	0	0	-0.652489	0	0	-0.651622	-0.621929	0	0	-0.607217	0	0	0	0	0	0	0	-0.638	-0.6408	0	0	0	0	-0.633529	0	0	0	0	0	0	0	0	0	0	-0.612096	0	-0.644167	0	0	0	-0.602887
TNRC6B	-0.623441	0	0	0	0	0	0	0	0	0	0	0	0	0	0	0	-0.608889	0	0	0	0	0	0	0	0	0	0	0	0	-0.609336	0	0	0	0	0	0	0	0	0	0	0	0	0	0	0	0	0	0	0
TOMM20	-0.638956	-0.607835	0	0	-0.617388	0	0	0	0	0	0	-0.63083	0	0	0	-0.661914	0	-0.646348	0	-0.610263	0	0	0	0	0	0	0	0	-0.622433	0	0	0	0	0	-0.624818	0	0	0	0	0	0	0	0	0	0	0	0	0	0
TOPBP1	0	0	0	0	0	0	0	0	0	0	0	0	0	0	0	0	0	0	0	0	0	0	0	0	0	0	0	0	0	0	0	0	0	0	0	0	0	0	0	0	0	0	0	0	0	0	0	0	0
TOR1AIP1	0	0	0	0	0	0	0	0	0	0	-0.606495	0	0	0	0	0	0	0	0	0	0	0	0	0	0	0	0	0	0	0	0	0	0	0	0	0	0	0	0	0	0	0	0	0	0	0	0	0	0
TOR2A	0	0	0	0	0	0	0	0	0	0	0	0	0	0	-0.623089	0	0	-0.62337	-0.610416	0	-0.626125	0	0	0	0	0	0	0	0	0	0	0	0	0	0	0	0	0	0	0	0	0	0	0	0	0	0	0	0
TPI1	0	0	-0.629285	-0.604586	0	0	0	-0.625216	0	0	0	-0.643683	0	0	-0.639368	-0.623297	0	-0.691649	0	-0.632297	-0.668786	0	0	0	0	-0.618597	0	0	0	0	0	0	0	0	0	0	-0.642971	0	0	0	0	0	-0.654271	0	-0.646115	0	0	0	0
TPPP3	0	0.608978	0	0.639367	0.617288	0.622065	0.615662	0	0	0.612313	0.615815	0	0.708341	0	0	0.607766	0	0	0	0.611336	0	0.610897	0.623614	0	0	0	0.611484	0	0.667728	0	0.603557	0	0.62378	0	0	0	0	0	0	0	0	0.622026	0	0	0	0	0	0	0
TPRA1	0.69469	0.629566	0.614312	0	0	0	0	0	0.610333	0	0	0.61115	0	0.639713	0	0.61083	0.649125	0.649903	0	0	0.635854	0	0	0	0.630638	0.634853	0	0	0	0.645108	0	0	0.603605	0	0.616111	0	0	0	0	0	0.612106	0	0	0	0.612629	0	0	0.60474	0
TRAF7	0.66094	0.651656	0.626226	0.678298	0.624664	0.683463	0.619811	0.655763	0.665506	0.638118	0.70244	0.640415	0.636416	0.67583	0.65693	0.690311	0.646701	0.666399	0	0.611992	0.647486	0.701018	0.66404	0.615398	0.665621	0.684209	0.693767	0.639604	0.664224	0.656362	0	0.654813	0.6224	0.633597	0.646038	0.634018	0.696203	0.629912	0.640529	0.649405	0.643405	0.618057	0.662241	0.614493	0.665768	0.628317	0.609232	0.63516	0
TRAPPC1	0.70251	0.680294	0.68849	0.669993	0.721517	0.708524	0.692107	0.669566	0.697981	0.706892	0.700188	0.635956	0.759321	0.645028	0.635786	0.677857	0.639607	0.647701	0.663698	0.668639	0.642203	0.673405	0.70943	0.666172	0.656803	0.699371	0.700966	0.693114	0.718519	0.642222	0.72528	0.642751	0.676409	0.68687	0.649602	0.64469	0.637942	0.672257	0.68465	0.635805	0.678444	0.673616	0	0.705558	0.639989	0.631455	0.696642	0.627099	0.653684
TRBC2	-0.651215	-0.63844	-0.621814	-0.655781	-0.634939	-0.628918	-0.648982	-0.617254	-0.672714	-0.669276	0	-0.61413	-0.641693	-0.662312	-0.671789	-0.654544	-0.648957	-0.66323	-0.681451	-0.623056	-0.623676	-0.640392	-0.604313	0	-0.625047	-0.63564	-0.601915	0	-0.650781	-0.663696	-0.605869	-0.70177	-0.621947	-0.635557	-0.693894	-0.64587	-0.692803	-0.673454	0	-0.663077	-0.725036	-0.62041	-0.603522	-0.629633	-0.652203	-0.644422	0	0	-0.64735
TRMT13	-0.62684	-0.609283	0	0	0	0	0	0	0	0	-0.637165	-0.682805	0	-0.69532	-0.622281	-0.632108	-0.649544	-0.672464	0	0	-0.666265	-0.635214	-0.626579	0	0	-0.625903	0	-0.603895	0	-0.637229	0	-0.614315	0	-0.624889	0	-0.651131	-0.611681	0	-0.622166	0	0	0	-0.671341	0	-0.698145	0	0	0	0
TRUB1	0	0	0	0	0	0	0	0	0	0	0	0	0	0	0	0	0	0	0	0	0	0	0	0	0	0	0	-0.607532	0	0	0	0	0	0	0	0	0	0	0	0	0	0	0	0	0	0	0	0	0
TSG101	0.681627	0.655949	0.674624	0.663035	0.687049	0.680441	0.691596	0.666199	0.683075	0.700704	0.680001	0.63219	0.750337	0.619997	0.62228	0.709907	0.639718	0	0.647059	0.649468	0	0.655969	0.675198	0.689402	0.633582	0.6734	0.66787	0.67648	0.742084	0.627325	0.708957	0.62619	0.669095	0.637862	0.634086	0.635629	0.609167	0.637071	0.636076	0.615641	0.643066	0.645145	0.609607	0.649878	0	0.638027	0.711865	0.632019	0.626368
TTC1	0	0	0	0	0	0	0	0	0	0	-0.622457	0	0	0	0	0	0	0	0	0	0	0	0	0	0	0	0	0	0	0	0	0	0	0	0	0	0	0	0	0	0	0	0	0	0	0	0	0	0
TTC21B	-0.714249	-0.719134	-0.755286	-0.71166	-0.678945	-0.737321	-0.706622	-0.702642	-0.687133	-0.662096	-0.708006	-0.731248	-0.65607	-0.732379	-0.729286	-0.647563	-0.707355	-0.770126	-0.683721	-0.683222	-0.750784	-0.691661	-0.722539	-0.710155	-0.738374	-0.692037	-0.714689	-0.705416	0	-0.705295	-0.630185	-0.67193	-0.69527	-0.692892	-0.680794	-0.664749	-0.712342	-0.698287	-0.692337	-0.683811	-0.700002	-0.70386	-0.73824	-0.639961	-0.710327	-0.683798	-0.603407	-0.68684	-0.65973
TTC3	-0.725561	-0.77925	-0.721142	-0.723266	-0.668148	-0.712617	-0.679319	-0.715104	-0.714421	-0.681876	-0.678478	-0.727564	-0.667453	-0.677636	-0.705118	-0.738301	-0.715352	-0.786914	-0.729144	-0.672593	-0.740163	-0.670692	-0.728609	-0.704238	-0.710959	-0.689114	-0.694553	-0.655038	-0.689554	-0.710946	-0.691868	-0.703518	-0.68085	-0.656977	-0.785913	-0.687883	-0.671993	-0.648987	-0.634168	-0.682597	-0.664309	-0.681264	-0.67696	-0.670896	-0.733965	-0.67066	-0.630891	-0.683534	-0.719357
TTC30B	-0.723781	-0.680648	-0.733474	-0.731051	-0.682937	-0.732429	-0.723909	-0.666804	-0.676261	-0.690226	-0.685431	-0.690109	-0.61591	-0.71333	-0.690883	-0.698714	-0.668015	-0.66873	-0.689467	-0.694362	-0.702597	-0.657034	-0.641468	-0.66329	-0.704804	-0.672734	-0.642336	-0.697209	-0.635723	-0.676305	-0.716907	-0.669208	-0.640104	-0.626591	-0.62464	-0.668934	-0.65639	-0.721868	-0.638018	-0.668124	-0.66644	-0.668825	-0.71419	-0.622012	-0.651773	-0.711072	-0.658055	-0.690711	-0.625093
TTC39B	0	0	0	0	0	0	0	0	-0.651182	0	0	0	0	0	0	0	0	0	0	0	0	0	0	0	0	0	0	0	0	0	0	0	0	0	0	0	0	0	0	0	0	0	0	0	0	0	0	0	0
TTLL4	0	0	0	0	0	0	0	0	0	0	0	0	0	0	0	0	0	0	0	0	0	0	0	0	0	0	0	0	0	0	0	0	0	0	0	0	-0.619035	0	0	0	0	0	0	0	0	0	0	0	0
TTN	-0.609744	-0.63161	0	-0.608507	0	-0.604732	0	-0.610248	0	0	0	-0.645426	0	-0.62501	-0.605363	-0.64759	0	0	-0.612996	0	0	-0.604579	0	-0.635831	-0.605568	0	-0.616216	0	0	-0.634199	0	-0.659259	0	0	0	0	-0.609055	0	0	-0.629015	0	0	-0.699878	0	-0.650281	-0.620833	0	-0.61167	0
TUBB4B	0.707385	0.684411	0.709471	0.68693	0.726616	0.694316	0.716557	0.688365	0.718904	0.722948	0.673587	0.65401	0.761243	0.679155	0.662272	0.708661	0.67418	0.620699	0.703718	0.67567	0.630183	0.708801	0.72675	0.711761	0.67175	0.709216	0.688129	0.670462	0.718133	0.668574	0.728969	0.665659	0.686191	0.670774	0.683014	0.665595	0.651257	0.685342	0.666603	0.652303	0.697097	0.704266	0.615156	0.677471	0.632339	0.644158	0.705204	0.653732	0.669275
TUBB6	0.69416	0.672259	0.683452	0.641473	0.678337	0.671156	0.729901	0.69541	0.666251	0.702107	0.655383	0.629207	0.71455	0.62213	0.636327	0.684944	0.667948	0.626039	0.677419	0.641669	0.622755	0.66768	0.67326	0.677144	0.679887	0.681277	0.703523	0.654516	0.678069	0.6643	0.707031	0.65472	0.687578	0.670645	0.663936	0.623131	0.668534	0	0.651021	0.633527	0.628093	0.639209	0.605452	0.665256	0.621345	0.649599	0.642073	0.696163	0
TVP23B	-0.697044	-0.703198	-0.662217	-0.689965	-0.621511	-0.697427	-0.664813	-0.673359	-0.652256	-0.671675	-0.666611	-0.684663	-0.615816	-0.666943	-0.711272	-0.610095	-0.656867	-0.707292	-0.693664	-0.644621	-0.675138	-0.654985	-0.659532	-0.683314	-0.66311	-0.653098	-0.649361	-0.642543	-0.602022	-0.68582	-0.620631	-0.680208	-0.671375	-0.667109	-0.626581	-0.647779	-0.664481	-0.631313	-0.714237	-0.660489	-0.671745	0	-0.698517	-0.625324	-0.689289	-0.671337	0	0	0
U2SURP	-0.799763	-0.764092	-0.766999	-0.756816	-0.764258	-0.744311	-0.742047	-0.737954	-0.7365	-0.71677	-0.72388	-0.760837	-0.698871	-0.725978	-0.729951	-0.730557	-0.752837	-0.744732	-0.715552	-0.741764	-0.746007	-0.748284	-0.696263	-0.714915	-0.749285	-0.709533	-0.734038	-0.691385	-0.721986	-0.745803	-0.764264	-0.734357	-0.718722	-0.71413	-0.773293	-0.738496	-0.734089	-0.688216	-0.689	-0.723542	-0.651971	-0.664922	-0.73539	-0.676578	-0.701817	-0.741965	-0.656702	-0.747442	-0.664609
UBE2E1	0.717586	0.697287	0.728964	0.703448	0.708499	0.729939	0.764198	0.70656	0.705374	0.770665	0.744097	0.681941	0.670656	0.663067	0.702619	0.6757	0.710705	0.683665	0.720884	0.695091	0.708174	0.708652	0.715552	0.651505	0.710795	0.693824	0.733402	0.720463	0.716604	0.696305	0.693461	0.687332	0.698965	0.740838	0.754875	0.663079	0.675655	0.616831	0.758146	0.651505	0.640357	0.679903	0.624229	0.652876	0.692957	0.673404	0.649923	0.689284	0.611672
UBQLN4	0	0	0	0	0	0	0	0	0	0	0	0	0	0	0	0	0	0	0	-0.606442	0	0	0	0	0	0	0	0	0	0	0	0	0	0	0	0	0	0	0	0	0	0	0	0	0	0	0	0	0
UBXN7	-0.637877	-0.665872	0	-0.695951	-0.729078	-0.650893	-0.671266	-0.627037	0	-0.669175	0	0	-0.668582	-0.61751	-0.619627	-0.603086	-0.632827	-0.643298	-0.619372	-0.648691	-0.658309	-0.617293	0	0	-0.649573	-0.643598	-0.610413	-0.651167	0	-0.627235	-0.601893	0	-0.607703	-0.627088	-0.637495	0	0	-0.61862	-0.618562	0	-0.602869	0	0	-0.634039	-0.645409	0	0	0	0
UCA1	0.699007	0.673978	0.679649	0.656374	0.722447	0.681109	0.689159	0.660456	0.688961	0.709014	0.679151	0.640579	0.770559	0.63546	0.626951	0.67056	0.642629	0.611764	0.664149	0.651075	0.602675	0.669539	0.702273	0.684726	0.646309	0.666528	0.675139	0.660227	0.744644	0.632385	0.715616	0.63641	0.678552	0.645837	0.659008	0.626651	0.622907	0.654218	0.657082	0.641321	0.662223	0.677984	0	0.68817	0	0.622123	0.697221	0.625299	0.643471
UCKL1	0.657155	0.65051	0.655229	0.636141	0.696072	0.669956	0.653756	0.62644	0.65787	0.697699	0.628487	0.634831	0.698528	0.602983	0.617384	0.703694	0.625184	0.615891	0.666505	0.654385	0	0.646013	0.689101	0.726328	0.605993	0.660453	0.642544	0.631077	0.682896	0.61577	0.708834	0.630968	0.625534	0.611484	0.648386	0.670064	0.625885	0.625439	0.653239	0.652972	0.623315	0.607875	0	0.662315	0	0.605253	0.637231	0.63396	0.621332
UGGT2	0	0	-0.606335	0	0	0	0	0	0	0	-0.633799	0	0	0	0	0	0	0	0	0	0	0	0	0	0	0	0	0	0	0	0	0	0	-0.612596	0	0	0	0	0	0	0	0	0	0	0	0	-0.611021	0	0
ULK2	0	0	0	0	0	0	0	0	0	0	0	0	0	0	0	0	0	0	0	0	-0.631271	0	0	0	0	0	0	-0.611085	0	0	0	0	0	0	0	0	0	0	0	0	0	0	0	0	0	0	0	0	0
ULK4	-0.741716	-0.736882	-0.729683	-0.748558	-0.706708	-0.726201	-0.703258	-0.726374	-0.707103	-0.689383	-0.678631	-0.710876	-0.62559	-0.700306	-0.712052	-0.68965	-0.713843	-0.730289	-0.698514	-0.728169	-0.753761	-0.668894	-0.687667	-0.676789	-0.705433	-0.673249	-0.694261	-0.670909	-0.605108	-0.720571	-0.669156	-0.711484	-0.660471	-0.683624	-0.667944	-0.641379	-0.650906	-0.676151	-0.648878	-0.672612	-0.690205	-0.641978	-0.715782	-0.654668	-0.715144	-0.696142	-0.630468	-0.685505	-0.668888
UQCRFS1	0	0	-0.655972	0	0	-0.631539	-0.64372	0	0	0	0	0	-0.607781	0	0	0	0	0	0	-0.607604	0	0	0	0	0	0	0	-0.625849	0	0	-0.63136	0	-0.631385	0	0	-0.637215	0	-0.635053	0	0	0	0	0	0	0	0	0	0	0
UQCRHL	-0.677754	-0.676766	0	-0.724893	-0.729625	-0.697344	-0.675044	-0.615164	-0.603711	-0.709569	-0.641412	-0.630094	-0.644351	-0.62656	-0.634186	-0.696273	-0.651149	-0.626075	-0.60241	-0.638167	0	-0.623435	0	-0.673112	-0.648056	-0.609979	-0.627778	-0.71689	0	-0.655173	-0.621923	-0.623562	0	-0.605197	-0.607167	0	0	0	-0.636782	-0.636565	-0.629691	0	-0.636731	-0.617287	-0.629582	-0.616969	-0.602053	-0.623524	-0.602639
URI1	-0.606863	-0.654744	0	-0.621104	0	-0.632666	-0.618884	-0.62171	0	0	-0.657486	0	0	-0.623629	-0.646224	-0.651135	-0.618604	-0.713384	-0.608923	0	-0.667269	0	0	-0.602342	-0.667461	-0.647563	0	-0.677039	0	-0.608113	0	0	-0.63016	-0.602163	-0.616251	-0.649559	-0.631678	-0.631837	-0.658341	0	-0.605658	0	-0.614274	-0.635874	-0.610594	-0.626397	0	-0.607463	0
URM1	0	0	0	0	0	0	0	0	0	0.606826	0	0	0	0	0	0	0	0	0	0.606652	0	0	0	0	0	0	0	0	0.660797	0	0	0	0	0	0	0	0	0	0.623439	0	0	0	0	0	0	0	0	0	0
USF3	0	0	0	0	0	0	0	0	0	0	0	0	0	0	0	0	0	0	0	0	0	0	0	0	0	0	0	0	0	0	0	0	0	0	0	0	0	0	0	0	0	-0.605048	0	0	0	0	0	0	0
USO1	0	0	0	0	0	0	0	-0.623259	0	0	0	0	0	0	0	0	0	-0.614261	0	0	0	0	0	0	0	0	0	0	0	0	0	0	0	0	0	0	0	0	0	0	0	0	0	0	0	0	0	0	0
USP20	0	-0.608728	-0.62821	-0.65081	0	0	0	-0.603556	0	-0.614741	-0.622585	0	-0.616336	-0.63833	-0.670145	0	-0.621074	0	-0.63583	0	-0.650733	-0.667493	-0.625914	0	-0.614512	-0.625544	-0.617273	-0.621801	-0.612344	-0.628369	0	-0.623918	-0.620302	-0.612586	-0.621922	-0.650606	-0.632776	-0.710264	-0.628197	0	-0.625863	-0.666613	0	0	-0.640071	0	-0.615634	0	-0.602229
USP22	0	0	0	0	0	0	0	0	0	0	0	0	0	0	0	0	0	0	0	0	0	0	0	0	-0.613036	0	0	0	0	0	0	0	0	0	0	0	0	0	0	0	0	0	0	0	0	0	0	0	0
USP24	-0.73194	-0.74908	-0.718882	-0.770333	-0.755259	-0.709967	-0.711319	-0.759971	-0.74359	-0.759882	-0.703763	-0.744704	-0.708393	-0.730008	-0.72031	-0.735103	-0.739203	-0.680305	-0.753576	-0.727219	-0.734096	-0.816415	-0.711932	-0.696647	-0.779374	-0.736672	-0.75144	-0.702163	-0.761635	-0.759729	-0.713583	-0.769835	-0.756923	-0.727477	-0.735492	-0.714233	-0.700448	-0.71709	-0.741511	-0.756228	-0.662406	-0.682186	-0.712901	-0.708622	-0.732055	-0.731724	-0.663599	-0.760826	-0.681848
USP34	-0.640722	-0.61922	-0.644886	-0.662242	-0.651638	-0.674951	-0.678821	-0.643789	-0.641876	-0.65079	-0.612614	-0.627049	-0.6188	-0.616358	-0.640365	0	-0.602119	0	-0.609796	-0.665512	-0.641685	-0.617021	-0.648967	-0.643209	-0.657581	0	-0.610485	-0.626649	0	0	-0.654017	0	0	0	-0.606825	0	-0.605007	-0.618003	-0.615624	-0.61602	0	-0.661458	-0.628677	0	0	0	0	0	0
USP37	0	-0.641151	-0.609071	-0.685917	0	-0.608433	0	-0.650188	0	-0.624008	-0.608337	-0.611926	0	-0.622541	-0.659691	-0.60731	-0.612451	-0.678532	-0.612598	-0.656596	-0.69961	-0.620385	0	-0.603541	-0.623261	-0.607451	-0.635277	-0.607636	0	0	0	-0.650743	0	0	-0.604976	-0.602769	-0.667351	0	-0.61807	0	0	0	-0.648352	0	-0.62814	-0.603337	0	-0.608171	0
USP45	-0.621081	0	0	0	-0.602384	-0.604093	0	0	-0.626833	0	0	0	0	-0.616368	0	0	-0.611745	0	0	0	0	0	0	0	0	0	0	0	0	0	0	0	0	0	0	0	0	0	0	0	0	0	0	0	0	0	0	0	0
USP9X	-0.694026	-0.676299	-0.641573	-0.668679	-0.679443	-0.631728	-0.655544	-0.658828	-0.626665	-0.657151	-0.655691	-0.655676	-0.688166	-0.660084	-0.633724	-0.643881	-0.656252	-0.608275	-0.622195	-0.629239	-0.617802	-0.687509	-0.617808	-0.662743	-0.650736	-0.645635	-0.6571	-0.698285	-0.645367	-0.653969	-0.681292	-0.649097	-0.661882	-0.62238	-0.621258	-0.640432	0	-0.662061	0	-0.632296	-0.620856	-0.602728	-0.663859	-0.652082	0	-0.671179	-0.648638	-0.667226	-0.617604
UTP14C	0	0	0	0	0	0	0	-0.623819	0	0	0	-0.616228	-0.617066	0	0	0	0	0	0	0	0	0	0	0	0	-0.64754	-0.618762	-0.632938	0	-0.616351	-0.631024	-0.610274	-0.608769	-0.623768	0	0	0	0	0	0	0	0	0	0	-0.645653	0	0	-0.639436	0
UTP20	-0.635827	-0.653318	-0.660186	-0.606036	-0.6039	-0.607758	-0.649524	-0.721937	-0.674763	-0.651055	-0.613446	-0.70891	-0.647752	-0.665447	-0.655359	-0.632645	-0.639959	-0.610653	-0.666601	0	-0.667984	-0.667991	-0.616066	-0.667149	-0.653051	-0.626958	-0.651928	0	-0.636465	-0.632314	0	-0.672423	-0.643639	-0.649409	-0.672352	-0.643307	-0.625918	-0.62259	-0.655231	0	-0.604455	-0.670605	-0.664229	0	-0.648147	-0.673309	-0.630229	-0.632097	-0.654798
UTP25	0	-0.631738	-0.631368	-0.637299	0	-0.621515	-0.610413	0	-0.619596	0	0	0	0	-0.60415	-0.62633	0	-0.6223	-0.64881	-0.622287	-0.631778	-0.653688	0	0	0	-0.62582	0	0	0	0	-0.608978	0	0	0	0	-0.628288	-0.619997	-0.634588	0	0	0	0	0	0	0	0	0	0	0	0
VAMP8	0.684303	0.661847	0.667951	0.645284	0.698934	0.669073	0.679609	0.654978	0.674112	0.69211	0.684119	0.639134	0.74886	0.645048	0.645195	0.641833	0.627719	0.602387	0.652019	0.65431	0	0.661343	0.674297	0.65538	0.651968	0.670853	0.668474	0.643498	0.732807	0.638154	0.707225	0.629103	0.661305	0.640749	0.641221	0.604823	0.638619	0.672989	0.645482	0.62719	0.640284	0.678021	0	0.682626	0.607667	0.612655	0.690267	0.630449	0.64617
VCP	-0.622015	-0.602381	-0.608548	0	0	0	0	-0.618387	0	0	-0.641362	-0.625176	0	0	0	-0.612705	-0.619401	-0.609039	0	-0.602555	-0.667424	0	0	0	0	0	0	-0.636255	-0.656444	0	-0.605506	0	0	-0.625625	0	-0.63746	0	-0.609804	0	0	0	0	0	0	0	0	0	0	0
VDAC1	-0.634042	-0.61903	0	0	0	0	0	-0.603726	-0.62359	0	0	0	0	0	0	0	-0.619279	0	0	0	-0.60349	0	0	0	-0.604771	0	0	0	0	0	0	0	0	0	0	0	0	0	0	0	0	0	0	-0.647255	0	0	0	0	0
VPS13C	-0.716906	-0.708018	-0.705008	-0.697918	-0.675161	-0.683278	-0.691076	-0.691184	-0.62857	-0.649847	-0.647992	-0.714111	-0.655618	-0.693034	-0.693218	-0.633148	-0.692504	-0.684802	-0.647635	-0.679019	-0.670334	-0.623622	-0.65952	-0.66626	-0.653443	-0.649484	-0.654821	-0.65667	-0.630036	-0.681524	-0.643847	-0.677157	-0.624087	-0.6399	-0.688596	-0.60756	-0.645129	-0.62848	0	-0.661261	-0.663786	0	-0.690604	-0.627894	-0.664359	-0.681352	-0.642814	-0.645728	-0.658825
VPS13D	-0.609996	-0.652881	-0.625039	-0.653219	-0.653079	-0.628056	-0.617955	-0.613918	0	0	-0.606591	-0.61949	-0.628394	-0.649042	0	0	-0.643182	0	0	-0.676534	-0.625282	-0.664327	-0.627373	-0.645369	-0.631282	0	0	-0.622922	0	0	-0.614734	-0.611061	0	0	-0.60441	0	0	-0.674626	0	0	0	0	0	0	0	0	-0.615908	0	0
VPS52	0.617085	0.609439	0.666605	0.624177	0.604395	0.603476	0.618705	0	0	0.610039	0	0	0	0	0.622621	0.611116	0.658212	0.639304	0	0.631579	0.615013	0	0.647333	0.64086	0	0	0	0	0.67892	0	0.650011	0	0	0	0.604108	0	0.641102	0	0	0.644788	0	0	0	0	0	0	0	0	0
VWA8	0	0	-0.624115	0	0	0	-0.603875	0	0	0	0	0	0	0	0	0	0	0	0	0	0	0	0	0	0	0	0	0	0	0	0	0	0	0	0	0	0	0	0	0	0	0	0	0	0	0	0	0	0
WASH6P	-0.678413	-0.706764	-0.749998	-0.755623	-0.678068	-0.730198	-0.725671	-0.679797	-0.691664	-0.693526	-0.622036	-0.647821	-0.725148	-0.694323	-0.691243	-0.610251	-0.70334	-0.643104	-0.728598	-0.761212	-0.695847	-0.703021	-0.662177	-0.71953	-0.682934	-0.659391	-0.65962	-0.696771	-0.633284	-0.647033	-0.701656	-0.662668	-0.707013	-0.65142	-0.640241	-0.700559	-0.671851	-0.717056	-0.635248	-0.662955	-0.64649	-0.652408	-0.622259	-0.681002	-0.659582	-0.622699	-0.674191	-0.621073	0
WASHC2A	-0.678364	-0.685837	-0.648024	-0.689338	-0.666643	-0.664558	-0.664207	-0.657773	-0.645333	-0.678064	-0.694107	-0.631423	-0.688139	-0.665279	-0.624417	-0.670176	-0.63411	-0.672963	-0.650122	-0.63085	-0.648247	-0.641181	-0.659935	-0.63726	-0.657276	-0.694331	-0.654413	-0.697366	-0.65734	-0.618085	-0.660503	-0.645836	-0.65813	-0.633453	-0.640461	-0.611065	-0.610937	-0.662039	-0.611894	-0.637591	-0.639128	-0.626426	-0.627389	-0.640059	-0.651556	-0.631712	0	-0.609394	-0.637349
WASHC2C	-0.709168	-0.750622	-0.653526	-0.724331	0	-0.635646	-0.63041	-0.708536	-0.639038	-0.674575	-0.699673	-0.680429	-0.607914	-0.715901	-0.69936	-0.705482	-0.690459	-0.753619	-0.664315	-0.638545	-0.710392	-0.691619	-0.603017	-0.623345	-0.671412	-0.710787	-0.722641	-0.683496	-0.618493	-0.671616	-0.625851	-0.727947	-0.655738	-0.643731	-0.705055	-0.666215	-0.688814	-0.633363	-0.653659	-0.633911	-0.607703	-0.636239	-0.695496	-0.630181	-0.714167	-0.706247	0	-0.665597	-0.641219
WDR45	0.661639	0.653393	0.664694	0.623245	0.613775	0	0.643195	0.624253	0.633896	0	0.62697	0.664181	0.708662	0.654209	0.610311	0	0.658093	0.641058	0.606172	0.609175	0.696748	0.663087	0.655485	0	0.668489	0.611459	0.615758	0.665051	0	0.675121	0.608296	0	0.678565	0	0	0.605732	0	0.602167	0.606855	0	0	0.659994	0.647621	0.630325	0.615286	0	0	0.655555	0.603813
YBX1	-0.662436	-0.690008	-0.638002	-0.651995	0	-0.662257	-0.654763	-0.677488	-0.63767	-0.626515	-0.6983	-0.680445	0	-0.659317	-0.702324	-0.701941	-0.664298	-0.765154	-0.658182	-0.648817	-0.709895	-0.615022	-0.612553	-0.604931	-0.638174	-0.661594	-0.650815	-0.629391	-0.637995	-0.659387	-0.602444	-0.686328	0	-0.623224	-0.701584	-0.641337	-0.676857	-0.617783	-0.616221	0	0	0	-0.695334	-0.608631	-0.723091	-0.669707	0	-0.66396	-0.660599
YWHAQ	0.713129	0.692534	0.69814	0.684937	0.73583	0.700685	0.70936	0.689402	0.708378	0.731646	0.706585	0.65356	0.790135	0.661663	0.657568	0.683585	0.663717	0.627647	0.682737	0.672619	0.627188	0.696125	0.731722	0.704283	0.672015	0.694734	0.706228	0.689466	0.752388	0.662601	0.71577	0.657651	0.703109	0.675045	0.670165	0.638918	0.645143	0.673928	0.685543	0.661682	0.684593	0.694677	0.610649	0.709456	0.625861	0.641393	0.731072	0.648402	0.668941
YWHAZ	-0.774255	-0.732623	-0.750996	-0.681029	-0.656239	-0.68932	-0.713592	-0.736386	-0.680863	-0.665436	-0.704607	-0.786185	-0.636909	-0.724217	-0.731252	-0.710773	-0.748643	-0.769402	-0.685059	-0.692729	-0.760129	-0.689173	-0.642572	-0.687113	-0.680519	-0.665021	-0.675691	-0.671316	-0.719651	-0.702272	-0.666934	-0.723127	-0.664702	-0.68358	-0.729262	-0.744664	-0.695761	-0.668637	-0.670021	-0.642579	-0.636475	-0.612719	-0.746768	-0.643376	-0.723344	-0.722419	-0.642974	-0.71821	-0.690889
ZBED4	0	0	0	0	0	0	0	0	0	0	0	0	0	0	0	0	0	0	0	0	-0.619008	0	0	0	0	0	0	0	0	0	0	0	0	0	0	0	0	-0.613338	0	0	0	0	0	0	0	0	0	0	0
ZBTB40	0	0	0	-0.620027	0	0	0	0	0	0	0	0	0	0	0	0	0	0	0	0	-0.605768	0	0	0	0	0	0	0	0	0	0	0	0	0	0	0	0	0	0	0	-0.607349	0	0	0	0	0	0	0	0
ZC3H11A	-0.643519	-0.672967	-0.636077	-0.675849	-0.6583	-0.671915	-0.654589	-0.64114	-0.6212	-0.620141	-0.61159	-0.668348	-0.605908	-0.643627	-0.623897	-0.647989	-0.627634	-0.650463	-0.619587	-0.662335	-0.674338	0	-0.611877	-0.673726	-0.644239	0	0	0	-0.623202	0	-0.648952	-0.626002	0	0	-0.620747	0	0	0	-0.6099	0	0	-0.620154	-0.614689	0	-0.608446	-0.606068	0	0	-0.62736
ZC3H11B	-0.635783	-0.636969	-0.608472	-0.70574	-0.693299	-0.686088	-0.66625	-0.604129	0	-0.693555	-0.617673	-0.621956	-0.662749	0	0	-0.674533	0	0	0	-0.637783	0	-0.615148	0	0	-0.635336	-0.623776	-0.630293	-0.642147	-0.630516	-0.60647	-0.692222	-0.60191	-0.602038	0	0	0	-0.634903	0	0	-0.669222	0	-0.623348	-0.640291	0	0	0	0	-0.635623	0
ZDHHC5	0.624544	0	0.610496	0	0.650148	0.62832	0.629697	0.603232	0.606644	0.626183	0	0.624979	0.641399	0	0.607983	0.610719	0	0.622753	0	0.653721	0.618697	0	0	0.611274	0	0	0	0.604004	0.678724	0	0.604903	0	0	0.636584	0	0	0.638465	0	0.618352	0	0	0	0	0	0	0	0	0	0.610292
ZDHHC6	0.715502	0.669626	0.712408	0.716726	0.705386	0.71612	0.708397	0.672904	0.743736	0.714539	0.666813	0.64123	0.743641	0.710693	0.69589	0.661246	0.680086	0.655971	0.679543	0.669742	0.645142	0.726388	0.682764	0.636251	0.680322	0.704691	0.713958	0.640097	0.713314	0.705769	0.624401	0.69633	0.643719	0.651143	0.705201	0.621282	0.672911	0.686865	0.648834	0.667949	0.701713	0.713078	0.642488	0.667961	0.662342	0.672101	0.68955	0.664014	0.683466
ZFAND5	-0.686051	-0.666489	-0.675571	-0.631053	0	-0.613411	-0.643458	-0.626269	0	0	0	-0.650481	0	-0.644211	-0.658402	-0.629815	-0.696696	-0.713419	-0.606854	-0.624058	-0.685553	-0.647617	0	-0.621084	-0.61454	0	-0.603034	0	-0.602052	-0.639497	0	-0.624681	-0.615611	-0.640971	-0.620223	-0.697314	-0.675552	-0.617876	0	0	-0.629554	0	-0.63326	0	-0.653076	-0.622213	0	0	0
ZFHX3	-0.672048	-0.658873	-0.662489	-0.654811	-0.649569	-0.708664	-0.63693	-0.638429	-0.681843	-0.685337	-0.605084	-0.653246	-0.604146	-0.636216	-0.609994	-0.616639	-0.632798	-0.636675	-0.660754	-0.638299	-0.633793	-0.612353	-0.637243	0	-0.62445	0	-0.635062	0	-0.65013	-0.606168	0	-0.643894	-0.627052	0	-0.663637	0	0	0	-0.660435	0	0	-0.659944	-0.636107	0	0	-0.633455	0	-0.616549	0
ZFPL1	0.684134	0.635489	0.677775	0.632683	0.693095	0.723059	0.701514	0.636165	0.70469	0.695232	0.656594	0.60295	0.719985	0.63038	0.637447	0.628008	0.621107	0.626675	0.656715	0.648683	0.608625	0.682954	0.704511	0.660695	0.639985	0.663004	0.649903	0.67692	0.665988	0.641344	0.712356	0.604804	0.647531	0.611737	0.63936	0.662698	0.641714	0.66331	0.665013	0.683158	0.652505	0.682609	0	0.679803	0	0	0.675664	0.63989	0.605187
ZFYVE26	-0.645127	-0.622776	-0.697974	-0.669443	-0.636754	-0.668193	-0.673862	-0.663614	-0.636161	-0.635217	-0.667256	-0.668656	-0.648418	-0.682108	-0.676298	-0.623719	-0.63838	-0.647372	-0.618841	-0.676905	-0.725631	-0.620671	-0.672529	-0.658908	-0.673403	-0.646275	-0.618611	-0.696858	-0.623981	-0.651798	-0.643966	-0.636085	-0.640319	-0.615417	0	-0.65387	-0.672332	-0.665291	-0.628413	-0.647563	-0.683389	-0.658895	-0.683185	0	-0.617074	-0.639522	-0.642487	-0.641824	0
ZMYM1	-0.673963	-0.69855	-0.70024	-0.685851	-0.657297	-0.671233	-0.66173	-0.669211	-0.687019	-0.625216	-0.636391	-0.679376	0	-0.705527	-0.6898	-0.621606	-0.674684	-0.699028	-0.672165	-0.676512	-0.705406	-0.652355	-0.643649	-0.66379	-0.697689	-0.646423	-0.626333	-0.660952	0	-0.686712	0	-0.661966	-0.639458	-0.628845	-0.623998	-0.639305	-0.630363	-0.681336	-0.610936	-0.630274	-0.609648	-0.604035	-0.698697	-0.631818	-0.676572	-0.673466	-0.605847	-0.649727	-0.622021
ZMYM2	-0.654064	-0.62301	0	0	-0.658796	0	0	0	0	0	0	-0.60999	0	0	0	0	0	0	0	0	0	0	0	0	-0.654243	0	0	0	0	0	0	0	0	0	0	0	0	0	0	0	0	0	-0.632218	0	0	-0.610339	0	0	0
ZMYM5	0	0	0	0	0	0	0	0	0	0	0	0	0	0	0	0	0	0	0	0	0	0	0	0	0	0	0	0	0	0	0	0	0	0	0	0	0	0	0	0	0	0	-0.618153	0	0	0	0	0	0
ZMYND19	0.692711	0.669788	0.672932	0.651814	0.714588	0.675011	0.683335	0.655717	0.681989	0.70305	0.67172	0.635063	0.763477	0.629299	0.621888	0.664041	0.636634	0.607696	0.65728	0.640548	0	0.663205	0.693821	0.678717	0.639804	0.660055	0.669258	0.65501	0.735317	0.62639	0.716074	0.631308	0.671708	0.639051	0.652605	0.620082	0.615854	0.644434	0.649237	0.63252	0.654895	0.668174	0	0.680739	0	0.61602	0.690753	0.618163	0.635403
ZNF100	0	0	0	-0.615101	0	-0.670956	-0.639084	0	0	-0.614992	0	0	0	0	0	0	0	0	0	-0.637198	0	0	0	0	0	0	0	0	0	0	-0.64168	0	0	0	0	0	0	0	0	0	0	0	0	0	0	0	0	0	0
ZNF106	0	0	0	0	0	0	0	0	0	0	0	0	0	0	0	0	0	0	0	0	0	0	0	0	-0.654916	0	0	-0.605024	0	0	0	0	-0.625901	0	0	0	0	0	0	0	0	0	0	0	0	0	0	0	0
ZNF138	-0.614212	-0.6449	-0.639722	-0.62675	0	-0.643497	0	-0.603154	-0.611043	0	-0.668561	0	0	-0.625028	-0.636438	0	0	-0.662387	0	0	-0.639333	-0.601891	-0.625596	0	-0.666641	-0.609601	-0.620258	0	0	-0.608753	0	-0.607216	0	-0.622917	-0.603651	0	-0.668612	-0.621565	-0.61594	-0.64263	-0.605137	-0.605481	-0.640761	0	-0.654014	-0.615832	0	0	-0.647432
ZNF143	-0.648849	-0.679259	-0.659755	-0.686951	0	-0.678066	-0.679693	-0.672639	-0.707035	-0.6408	-0.623413	-0.668637	-0.656757	-0.685178	-0.693303	-0.62893	-0.690114	-0.668123	-0.687161	-0.664422	-0.716379	-0.661037	-0.653568	-0.698744	-0.700307	-0.629274	-0.632055	-0.707322	0	-0.702182	0	-0.664213	-0.652739	-0.655667	-0.681836	-0.721258	-0.623974	-0.669118	-0.647439	-0.617194	-0.634549	-0.673742	-0.677218	0	-0.660533	-0.614139	-0.645219	-0.666203	-0.669399
ZNF148	0	-0.613678	-0.61584	0	0	0	0	0	0	0	0	0	0	0	0	0	0	0	0	0	0	0	0	0	-0.618735	0	0	0	0	0	0	0	0	0	0	0	0	0	0	0	0	0	0	0	0	0	0	0	0
ZNF155	-0.636733	-0.657396	-0.64079	-0.68941	-0.664634	-0.696151	-0.637001	-0.644323	-0.633067	-0.605025	-0.638946	-0.6223	0	-0.634017	-0.627474	-0.64857	-0.635158	-0.701406	-0.643168	-0.683101	-0.684984	0	-0.622474	0	-0.655343	-0.614126	-0.629795	-0.61294	0	-0.632869	0	-0.637716	-0.618348	-0.642639	-0.614094	0	-0.659367	0	0	-0.665451	0	0	-0.617978	0	-0.664851	-0.631995	0	-0.61095	0
ZNF207	0	0	0	0	0	0	0	0	0	0	0	0	0.630912	0	0	0	0	0	0	0	0	0	0	0	0.611806	0.634675	0	0	0	0.601845	0	0	0.613777	0	0	0	0	0	0	0	0	0	0	0.631575	0	0	0.603184	0.609325	0.618834
ZNF221	-0.626792	-0.615932	-0.65661	-0.615007	-0.622692	-0.658064	0	-0.622628	-0.660889	0	-0.640636	-0.631789	0	-0.618107	-0.629929	0	0	-0.636153	-0.646439	-0.682779	-0.625504	0	-0.675607	-0.625587	0	0	-0.618381	0	0	0	-0.61891	-0.623444	0	-0.664696	0	0	-0.626301	0	0	-0.607151	0	0	-0.681295	0	-0.642179	-0.609147	0	0	-0.603899
ZNF236	-0.687474	-0.660937	-0.667966	-0.663182	-0.646792	-0.636403	-0.628029	-0.627264	-0.620498	0	-0.676505	-0.655151	-0.611971	-0.660389	-0.650485	-0.651607	-0.661224	-0.690198	0	-0.614214	-0.659318	-0.615816	0	0	-0.642398	-0.635421	-0.654458	-0.613233	-0.619745	-0.659643	0	-0.614624	-0.619726	-0.668438	-0.645625	0	-0.663916	0	-0.607564	0	0	0	-0.648291	-0.604241	-0.675357	-0.637723	0	-0.618571	0
ZNF254	-0.716173	-0.725138	-0.682702	-0.715318	-0.67262	-0.638397	-0.660677	-0.679456	-0.660651	-0.680017	-0.633283	-0.713766	-0.663502	-0.687133	-0.686451	-0.63209	-0.66215	-0.76056	-0.674361	-0.680436	-0.741877	-0.676861	-0.657667	-0.649511	-0.698222	-0.67982	-0.654115	-0.625471	0	-0.707813	-0.667704	-0.658923	-0.655914	-0.616468	-0.705638	-0.641808	-0.673526	-0.620128	-0.683346	-0.66192	-0.604084	-0.615881	-0.689091	0	-0.71125	-0.634125	0	-0.672078	-0.643587
ZNF264	-0.606418	0	-0.619567	0	0	0	0	-0.604378	0	0	0	0	0	0	-0.638634	0	-0.619606	0	0	0	0	0	0	0	0	0	0	0	0	0	0	0	0	0	0	0	-0.611329	0	0	0	0	0	-0.632551	0	0	0	-0.625689	0	0
ZNF267	-0.655989	-0.657781	-0.679774	-0.663647	-0.62299	-0.668902	-0.686087	-0.620407	-0.64666	-0.661224	-0.614592	-0.649489	-0.603758	-0.690818	-0.658393	-0.632077	-0.666683	-0.64592	-0.684123	-0.675053	-0.617837	-0.654388	-0.673295	-0.664731	-0.605097	0	-0.605728	-0.657366	-0.603637	-0.629985	-0.650193	-0.675285	-0.609599	-0.62466	-0.633588	-0.663705	-0.623857	-0.694478	0	-0.618711	-0.616454	0	-0.637771	-0.608088	-0.636661	-0.661262	-0.662315	-0.62387	-0.659598
ZNF28	-0.748802	-0.725132	-0.743108	-0.701966	-0.686898	-0.695462	-0.705429	-0.724246	-0.700417	-0.710626	-0.692472	-0.710508	-0.701131	-0.706761	-0.702502	-0.63727	-0.704071	-0.64019	-0.673431	-0.699617	-0.723602	-0.708101	-0.728748	-0.709593	-0.747591	-0.681778	-0.708113	-0.695902	-0.736043	-0.700321	-0.690775	-0.688805	-0.691049	-0.670919	-0.688257	-0.676588	-0.64415	-0.721013	-0.706589	-0.686764	-0.633348	-0.699645	-0.678539	-0.681211	-0.66759	-0.646917	-0.715268	-0.67046	-0.645164
ZNF283	-0.60743	-0.634672	0	0	0	0	0	0	0	0	0	0	0	0	-0.60588	0	0	0	0	0	-0.609521	0	0	0	-0.610962	0	0	0	0	0	0	0	0	-0.603227	0	0	0	0	0	0	0	0	-0.628843	0	0	0	0	0	0
ZNF304	0	-0.623911	0	0	0	0	0	0	0	0	0	0	0	-0.611367	0	0	0	0	0	0	-0.617355	0	0	0	-0.621137	0	0	0	0	0	0	0	0	0	0	0	0	0	0	0	0	0	0	0	0	0	0	0	0
ZNF330	0.68131	0.65689	0.654932	0.631666	0.689314	0.690449	0.660359	0.644491	0.672891	0.677445	0.697107	0.610187	0.722038	0.614395	0.634676	0.650442	0.611244	0	0.64687	0.663428	0	0.636066	0.646736	0.648127	0.624854	0.654715	0.675206	0.605804	0.723811	0.616895	0.684486	0.61826	0.661073	0.663484	0.63201	0	0.631889	0.603987	0.630314	0	0.615575	0.644581	0	0.642106	0	0.609606	0.658197	0.62215	0.602169
ZNF33B	-0.77833	-0.749653	-0.739693	-0.692638	-0.691012	-0.747734	-0.703855	-0.703032	-0.702082	-0.683021	-0.729266	-0.743976	-0.657239	-0.706584	-0.720301	-0.704396	-0.711692	-0.795701	-0.716761	-0.709699	-0.743053	-0.664745	-0.689226	-0.720007	-0.689462	-0.665632	-0.710021	-0.673175	-0.642126	-0.705812	-0.704613	-0.696725	-0.683493	-0.677467	-0.697669	-0.689711	-0.748601	-0.637337	-0.681051	-0.715543	-0.63184	-0.678277	-0.742498	-0.658802	-0.700998	-0.68966	0	-0.71407	-0.636732
ZNF384	0	0	0	-0.608999	0	0	0	0	0	0	0	-0.652559	0	-0.672007	-0.627074	0	0	-0.610677	0	0	0	-0.617227	0	0	0	0	0	0	0	0	0	0	0	0	0	-0.619268	0	-0.651292	0	0	0	0	-0.610536	0	-0.634722	0	0	0	0
ZNF417	-0.660341	-0.659295	-0.62841	-0.636248	-0.653339	0	-0.624999	0	0	-0.630381	-0.6219	-0.660868	0	-0.659327	0	-0.615376	-0.627084	-0.606384	0	0	-0.625515	-0.703093	-0.630209	0	-0.621772	-0.604337	-0.631606	-0.607003	0	-0.641146	-0.710809	-0.627741	-0.688974	-0.617659	-0.612857	-0.62586	0	0	0	-0.652688	0	0	0	0	0	0	0	-0.643537	0
ZNF419	-0.623196	-0.606718	0	0	-0.61064	0	0	0	-0.638119	0	-0.603332	0	-0.619644	-0.626066	0	0	0	0	-0.615499	0	0	0	0	0	0	0	0	0	0	0	0	0	0	0	0	0	0	0	0	0	0	0	-0.631455	0	0	0	-0.605564	0	-0.673959
ZNF440	0	0	0	0	0	0	0	0	0	0	0	0	0	0	0	0	0	0	0	0	-0.602694	0	0	0	0	0	0	0	0	0	0	0	0	0	0	0	0	-0.651615	0	0	0	0	0	0	0	0	0	0	0
ZNF443	-0.694557	-0.631403	-0.614064	-0.638627	-0.662597	-0.641191	-0.633915	-0.623859	-0.603396	-0.652943	-0.663924	-0.706371	0	-0.731332	-0.643238	-0.616003	-0.634119	-0.619829	0	-0.622713	-0.601987	-0.644513	-0.674891	-0.632895	-0.602484	-0.625249	-0.642135	-0.619064	0	-0.643697	-0.649551	-0.671608	0	-0.607547	-0.62919	-0.613274	0	-0.636587	-0.627092	-0.615046	0	0	-0.653485	0	-0.628833	-0.648926	-0.639622	-0.681989	-0.652038
ZNF468	-0.620568	-0.608216	-0.610014	0	0	0	0	-0.65069	-0.639672	0	0	-0.644707	0	0	0	0	-0.61245	0	-0.632071	0	0	0	0	0	0	0	0	0	0	0	0	-0.606354	-0.612201	0	0	0	0	0	0	0	0	0	0	0	-0.613037	0	0	-0.628022	-0.62118
ZNF480	-0.641357	-0.688922	-0.636122	-0.672297	-0.631568	-0.635835	0	-0.61907	-0.652714	-0.609415	-0.67907	-0.620834	-0.660105	-0.629566	-0.673713	-0.650195	0	-0.698691	-0.626289	-0.667022	-0.655437	-0.62516	-0.64232	-0.643589	-0.638749	-0.653435	-0.642154	-0.631645	-0.614185	-0.622278	-0.640343	-0.621589	-0.604135	-0.625045	-0.622934	-0.624159	-0.65309	-0.723657	-0.620224	0	-0.637378	-0.661782	-0.656088	-0.646286	-0.638589	-0.634821	-0.613611	0	-0.661584
ZNF493	0	-0.605529	0	0	0	0	0	0	0	0	0	0	0	0	-0.638842	0	0	0	0	0	0	0	0	0	0	0	0	0	0	0	0	0	0	0	-0.628409	0	0	0	0	0	0	0	0	0	0	-0.610171	0	-0.612524	0
ZNF518B	0	-0.622221	0	-0.724336	-0.640038	-0.645956	-0.610781	0	0	-0.660171	0	0	-0.619447	0	0	0	0	0	0	-0.609265	0	0	0	0	-0.604589	0	0	-0.628503	0	-0.603671	0	0	0	0	0	0	0	0	0	-0.605934	0	0	0	0	0	0	0	0	0
ZNF543	-0.617427	0	-0.638229	-0.651831	0	-0.613448	0	0	-0.67614	-0.615941	-0.622682	0	-0.649835	-0.613818	0	0	0	0	0	-0.603843	0	-0.630015	-0.654681	0	-0.626833	-0.623664	-0.647724	-0.635888	0	0	0	0	0	0	0	0	0	-0.667397	0	0	-0.64268	-0.651684	-0.606822	0	0	0	-0.640378	0	0
ZNF585A	-0.641486	0	0	0	0	0	0	0	0	0	0	0	0	0	0	0	0	-0.613338	0	0	0	0	0	0	0	0	0	0	0	0	0	0	0	0	0	0	0	0	0	-0.63111	0	0	0	0	0	0	0	0	0
ZNF587B	0	0	0	0	0	0	0	0	0	0	0	0	0	0	0	0	0	0	0	0	0	0	0	0	0	0	0	0	0	0	-0.642271	0	0	0	0	0	0	0	0	0	0	0	0	0	0	0	0	0	0
ZNF600	-0.786103	-0.767611	-0.735912	-0.718338	-0.731717	-0.69493	-0.703513	-0.725493	-0.687469	-0.72307	-0.751408	-0.767098	-0.672389	-0.765908	-0.751223	-0.704858	-0.727763	-0.771915	-0.734695	-0.71326	-0.753091	-0.742142	-0.727986	-0.691557	-0.729268	-0.726411	-0.72314	-0.680704	-0.713301	-0.739401	-0.738871	-0.76601	-0.725729	-0.738635	-0.734063	-0.734063	-0.7419	-0.72189	-0.729587	-0.767266	-0.691793	-0.661166	-0.754526	-0.715667	-0.755055	-0.73553	-0.614559	-0.706051	-0.669085
ZNF607	-0.628641	-0.626371	-0.7178	-0.634342	-0.602801	-0.648321	-0.656751	-0.650559	-0.626537	0	-0.664232	-0.68014	0	-0.664742	-0.697437	0	-0.676163	-0.661037	-0.700179	-0.658637	-0.678918	-0.644552	-0.721122	-0.617621	-0.64688	-0.637186	-0.633698	-0.617832	0	-0.650617	-0.604752	-0.641905	-0.623163	-0.607813	-0.659028	-0.620357	-0.694172	-0.670175	-0.61486	-0.684383	-0.673906	-0.651388	-0.681877	0	-0.651669	-0.621792	0	-0.626473	-0.649864
ZNF609	0	0	0	0	0	0	0	0	0	0	0	0	0	0	0	0	0	0	0	0	0	0	0	0	0	0	0	0	0	0	0	0	0	0	0	0	0	0	0	0	0	0	0	0	0	0	0	0	0
ZNF610	-0.706799	-0.668882	-0.645089	-0.630422	-0.655739	-0.609812	-0.603128	-0.656108	-0.657563	-0.604302	-0.667141	-0.629655	0	-0.654935	-0.670552	0	-0.615003	-0.611744	-0.657996	-0.61995	-0.668378	-0.614607	0	0	-0.681036	-0.647697	-0.616909	0	0	-0.669149	0	-0.634669	-0.610417	-0.637749	-0.603836	0	0	-0.646122	-0.652027	0	0	-0.609352	-0.685577	-0.607675	-0.665138	-0.665374	0	-0.628381	0
ZNF611	-0.629712	-0.624495	-0.640922	-0.60335	0	0	0	0	-0.611149	0	-0.651233	-0.689676	0	-0.652591	-0.674731	0	0	-0.655658	-0.619828	-0.602552	-0.689933	0	-0.649715	0	-0.637542	-0.621409	0	0	0	-0.632211	0	-0.605614	0	0	-0.665651	-0.607272	0	-0.699887	0	0	0	-0.652623	-0.684398	0	-0.653669	0	0	-0.618151	-0.655856
ZNF654	-0.676448	-0.711851	-0.67331	-0.690651	-0.639661	-0.675102	-0.647117	-0.695479	-0.623156	-0.626561	-0.684235	-0.703073	0	-0.679216	-0.688712	-0.682647	-0.676372	-0.708898	-0.672054	-0.670974	-0.695728	-0.64491	-0.625114	-0.666888	-0.659439	-0.65926	-0.682156	-0.659942	-0.606191	-0.67301	-0.639929	-0.699274	-0.653099	-0.684905	-0.632161	-0.65662	-0.669611	-0.661448	-0.609781	-0.649955	-0.613576	0	-0.74168	-0.640318	-0.701959	-0.715365	-0.610604	-0.684567	-0.632843
ZNF675	-0.686909	-0.650178	-0.699211	-0.702074	-0.678141	-0.708451	-0.7498	-0.697094	-0.664092	-0.690506	-0.648583	-0.726706	-0.624281	-0.695219	-0.694804	-0.664054	-0.696131	-0.657601	-0.676011	-0.711611	-0.711002	-0.694358	-0.64704	-0.674417	-0.671853	-0.618567	-0.668601	-0.678855	-0.654935	-0.705046	-0.671694	-0.703732	-0.641875	-0.679939	-0.643705	-0.659259	-0.696399	-0.645319	-0.630364	-0.672906	-0.654195	-0.642289	-0.755584	0	-0.669647	-0.68638	-0.65732	-0.707577	-0.66135
ZNF681	-0.670393	-0.647424	-0.626106	-0.695333	-0.659916	-0.612536	-0.616955	-0.658998	0	-0.676215	-0.653099	-0.682736	0	-0.629294	-0.644624	-0.667275	-0.611516	-0.641831	-0.609074	-0.613032	-0.667358	-0.688535	-0.646716	0	-0.683561	-0.671974	-0.683644	-0.620552	-0.622458	-0.689396	-0.602678	-0.666344	-0.609718	-0.606835	-0.65109	-0.61334	-0.653928	0	-0.652423	-0.682815	0	0	-0.677414	0	-0.664328	-0.632834	0	-0.694268	-0.621336
ZNF701	0	0	0	0	-0.601936	0	0	0	0	0	0	0	0	0	0	0	0	0	0	0	0	0	0	0	-0.607854	0	0	0	0	0	0	0	0	0	0	0	0	0	0	0	0	0	0	0	0	0	0	0	0
ZNF708	-0.688804	-0.69608	-0.682166	-0.686139	-0.669273	-0.677288	-0.646056	-0.678385	-0.678901	-0.61847	-0.646891	-0.708397	0	-0.709126	-0.719373	-0.671492	-0.700282	-0.69805	-0.699357	-0.647759	-0.664624	-0.68348	-0.68172	-0.670701	-0.656864	-0.636325	-0.667806	0	0	-0.690385	0	-0.685915	-0.60918	-0.673354	-0.679781	-0.656092	-0.715707	-0.613127	-0.624267	-0.698178	-0.648491	-0.612655	-0.7119	0	-0.702628	-0.663419	-0.61981	-0.675515	-0.689537
ZNF714	-0.640226	-0.701055	-0.694085	-0.701629	-0.614253	-0.675796	-0.68855	-0.669069	-0.6455	-0.68605	0	-0.666395	-0.608118	-0.666722	-0.689271	-0.629985	-0.652731	-0.639301	-0.669751	-0.753202	-0.647929	-0.638307	-0.603859	-0.666327	-0.656685	-0.60419	-0.647107	-0.634149	0	-0.642228	-0.705863	-0.70756	0	-0.625859	-0.669713	-0.631962	-0.688601	-0.642585	-0.619578	-0.659255	0	0	-0.649791	0	-0.683704	-0.685202	-0.632121	-0.667289	-0.638855
ZNF717	0	0	0	0	0	0	0	0	0	0	0	0	0	0	-0.61531	0	0	0	0	0	0	0	0	0	0	0	0	0	0	0	0	0	0	0	0	0	0	0	0	0	0	0	-0.606841	0	0	0	0	0	0
ZNF721	-0.619333	-0.611751	-0.619307	0	0	0	0	0	0	0	0	-0.624196	0	-0.618702	0	0	0	0	0	0	-0.61031	-0.612892	0	0	0	0	0	0	0	0	0	0	0	0	0	0	0	0	0	0	0	0	0	0	0	0	0	0	0
ZNF726	0	-0.610125	0	0	0	0	0	0	0	0	0	0	0	0	0	0	0	-0.603799	0	0	0	0	0	0	0	0	0	0	0	0	0	0	0	0	0	0	0	0	0	-0.606152	0	0	-0.604341	0	0	0	0	0	0
ZNF737	-0.621734	0	0	0	0	0	0	0	0	0	0	-0.614724	0	-0.609841	-0.634672	0	0	0	0	0	0	0	0	0	0	0	0	0	0	0	0	-0.605652	0	0	-0.633346	0	0	0	0	0	0	0	-0.610524	0	-0.602693	-0.612985	0	0	0
ZNF761	-0.63084	-0.624929	-0.681674	0	0	-0.613853	-0.659904	-0.678664	-0.640386	0	-0.603688	-0.632891	0	-0.619687	-0.662895	0	-0.64724	0	0	-0.612062	-0.646309	0	-0.60921	-0.638147	-0.663679	-0.606947	-0.624674	0	-0.619183	-0.609791	0	-0.617602	-0.609791	-0.615957	0	0	-0.626127	0	0	0	-0.620191	0	-0.672122	0	-0.624272	0	-0.64388	0	-0.612622
ZNF765	0	0	-0.623465	0	0	0	0	0	0	0	0	0	0	0	0	0	0	0	0	0	0	0	0	0	0	0	0	0	0	0	0	0	0	0	0	0	0	0	0	-0.619619	0	0	0	0	0	0	0	0	0
ZNF799	-0.695066	-0.657151	-0.6376	-0.652368	-0.617328	-0.640367	0	-0.646693	0	0	-0.611877	-0.669532	0	-0.629782	-0.641139	-0.638779	-0.623979	-0.657591	0	-0.634206	-0.638378	0	0	0	0	-0.605793	-0.663374	0	0	-0.634016	-0.606629	-0.641675	0	-0.623284	0	0	-0.622436	0	0	-0.615186	0	0	-0.654919	0	-0.648689	-0.629533	0	-0.657916	0
ZNF805	-0.603182	-0.607595	-0.675953	-0.685984	0	0	0	-0.624251	0	-0.602079	0	-0.607172	-0.619959	-0.623932	-0.66482	0	-0.609673	-0.607965	-0.605637	-0.663842	-0.674825	-0.613391	-0.617051	-0.613079	0	-0.628817	0	0	-0.610152	0	0	0	0	0	0	0	-0.613238	-0.630506	0	0	0	0	-0.636545	0	-0.625335	0	-0.648144	0	0
ZNF845	-0.726908	-0.696669	-0.703046	-0.657523	-0.707981	-0.662566	-0.665296	-0.669319	-0.657102	-0.636231	-0.711183	-0.688333	-0.678853	-0.685223	-0.659512	-0.672227	-0.660137	-0.672495	-0.68	-0.668227	-0.683616	-0.655444	-0.654946	0	-0.71578	-0.652638	-0.671334	-0.644833	-0.650349	-0.669083	-0.671086	-0.655705	-0.718203	-0.65698	-0.611253	0	-0.700629	-0.633004	-0.633712	-0.67868	-0.623923	-0.623643	-0.700221	-0.670129	-0.671086	-0.656528	-0.67078	-0.694246	-0.652453
ZNF91	-0.822275	-0.797661	-0.749805	-0.740482	-0.734826	-0.691523	-0.696873	-0.76428	-0.690522	-0.716621	-0.755442	-0.829261	-0.65332	-0.797132	-0.780093	-0.722838	-0.761818	-0.807449	-0.726447	-0.735639	-0.793338	-0.738359	-0.71414	-0.730643	-0.736095	-0.743033	-0.743696	-0.680797	-0.669536	-0.777505	-0.739813	-0.788013	-0.712087	-0.732435	-0.734048	-0.728845	-0.727544	-0.712584	-0.735088	-0.723093	-0.658613	-0.645146	-0.805351	-0.710697	-0.785456	-0.768431	-0.61274	-0.763833	-0.696547
ZYX	0.681894	0.641927	0.672666	0.617668	0.675682	0.649012	0.66771	0.615888	0.660421	0.695669	0.661646	0.620325	0	0.613695	0.640747	0.677283	0.642552	0.651142	0.690586	0.65136	0.627999	0.628898	0.680267	0	0	0.675038	0.661263	0.624364	0.637909	0.65391	0.661218	0.667628	0.630601	0.669133	0.658502	0.618835	0	0.625167	0.666569	0.642603	0	0	0	0.696026	0.659146	0.641366	0	0.623127	0
ZZEF1	0	0	0	0	0	0	0	0	0	0	0	0	0	0	0	0	0	0	0	0	0	0	-0.610602	0	0	0	0	0	0	0	0	0	0	0	0	-0.62822	0	-0.624018	0	0	0	0	0	0	0	0	0	0	0
[truncated: 58 more columns]
